# Supplementary material for: Classification and Analysis of Regulatory Pathways Using Graph Property, Biochemical and Physicochemical Property, and Functional Property
Source: PLoS One. 2011 Sep 28;6(9):e25297. doi: 10.1371/journal.pone.0025297 (PMC3182212; doi:10.1371/journal.pone.0025297)
Supplement: Table S1 — The pathway benchmark dataset. It contains 146 pathways classified into six classes or groups according their biological functions. (XLS) [file pone.0025297.s001.xls]

## Sheet: TableS1
Table S1: The pathway benchmark dataset. It contains 146 pathways classified into six classes or groups according their biological functions.
Group ID	Group name	Number of pathways in this group	Pathway ID	Pathway name	Number of proteins in this pathway	Names of proteins in this pathway
1	Metabolism	73	hsa00010	hsa00010_Glycolysis or Gluconeogenesis	61	ALDH2,ALDH3A1,ALDH1B1,ALDH1A3,ALDH9A1,ALDH3A2,ALDH7A1,ACSS2,ACSS1,ALDH3B1,ALDH3B2,PDHA1,PDHA2,PDHB,DLAT,LDHAL6A,LDHA,LDHB,LDHC,LDHAL6B,PKLR,PKM2,ENO1,ENO2,ENO3,PGAM4,PGAM1,PGAM2,BPGM,GAPDH,TPI1,ALDOA,ALDOB,ALDOC,PFKL,PFKM,PFKP,FBP1,FBP2,GPI,PGM1,PGM3,GCK,HK1,HK2,HK3,GALM,PGK1,PGK2,PCK1,PCK2,ADH1A,ADH1B,ADH4,ADH5,ADH6,ADH7,AKR1A1,DLD,G6PC,G6PC2
1	Metabolism	73	hsa00020	hsa00020_Citrate cycle (TCA cycle)	30	DLD,OGDH,OGDHL,DLST,SUCLG2,SUCLG1,SUCLA2,IDH1,IDH2,IDH3A,IDH3B,IDH3G,ACLY,SDHA,SDHB,SDHC,SDHD,FH,ACO1,ACO2,CS,MDH1,MDH2,PC,PDHA1,PDHA2,PDHB,DLAT,PCK1,PCK2
1	Metabolism	73	hsa00030	hsa00030_Pentose phosphate pathway	25	GPI,RBKS,DERA,PRPS1,PRPS2,TKT,TKTL1,TKTL2,RPIA,RPE,ALDOA,ALDOB,ALDOC,PFKL,PFKM,PFKP,FBP1,FBP2,PGD,PGLS,H6PD,TALDO1,G6PD,PGM1,PGM3
1	Metabolism	73	hsa00040	hsa00040_Pentose and glucuronate interconversions	16	GUSB,RPE,DCXR,UGP2,UGT2B11,UGT2A1,UGT2B28,UGT1A10,UGT2B4,UGT2B7,UGT2B10,UGT2B17,UGT2A3,XYLB,AKR1B1,UGDH
1	Metabolism	73	hsa00051	hsa00051_Fructose and mannose metabolism	36	AKR1B1,SORD,KHK,PHPT1,MTMR1,MTMR2,MTMR6,GCK,HK1,HK2,HK3,PFKFB1,PFKFB2,PFKFB3,PFKFB4,MPI,PMM1,PMM2,PGM2,UGCGL2,UGCGL1,FPGT,TSTA3,GMDS,GMPPB,GMPPA,PFKL,PFKM,PFKP,TPI1,ALDOA,ALDOB,ALDOC,FBP1,FBP2,FUK
1	Metabolism	73	hsa00052	hsa00052_Galactose metabolism	23	GLA,GAA,GANC,MGAM,AKR1B1,GCK,HK1,HK2,HK3,LCT,GLB1,PGM1,PGM3,B4GALT1,LALBA,B4GALT2,GALE,UGP2,GALT,GALK1,GALK2,G6PC,G6PC2
1	Metabolism	73	hsa00500	hsa00500_Starch and sucrose metabolism	40	GCK,HK1,HK2,HK3,GAA,GANC,MGAM,SI,UXS1,ENPP1,ENPP3,UGDH,UGP2,UGT2B11,UGT2A1,UGT2B28,UGT1A10,UGT2B4,UGT2B7,UGT2B10,UGT2B17,UGT2A3,GYS1,GYS2,PGM1,PGM3,G6PC,G6PC2,AGL,GBE1,AMY2A,AMY2B,LYZL1,GPI,GBA,GBA3,PYGB,PYGL,PYGM,GUSB
1	Metabolism	73	hsa00520	hsa00520_Nucleotide sugars metabolism	6	GALE,UXS1,UGDH,UGP2,GALT,TGDS
1	Metabolism	73	hsa00620	hsa00620_Pyruvate metabolism	42	PCK1,PCK2,PKLR,PKM2,AKR1B1,GLO1,LDHD,PC,ME2,ME3,ME1,LDHAL6A,LDHA,LDHB,LDHC,LDHAL6B,ACSS2,ACSS1,ACOT12,ALDH2,ALDH3A1,ALDH1B1,ALDH1A3,ALDH9A1,ALDH3A2,ALDH7A1,ACAT1,ACAT2,ACACA,ACACB,DLAT,DLD,MDH1,MDH2,PDHA1,PDHA2,PDHB,GRHPR,HAGH,HAGHL,ACYP1,ACYP2
1	Metabolism	73	hsa00630	hsa00630_Glyoxylate and dicarboxylate metabolism	15	HYI,ACO1,ACO2,AFMID,MTHFD1L,MTHFD1,MTHFD2,HAO2,HAO1,GRHPR,CS,PGP,GLYCTK,MDH1,MDH2
1	Metabolism	73	hsa00640	hsa00640_Propanoate metabolism	21	ALDH6A1,MCEE,PCCA,PCCB,ACSS3,ACSS2,ACSS1,MUT,ACADM,HIBCH,ACAT1,ACAT2,SUCLG2,SUCLG1,SUCLA2,ECHS1,EHHADH,HADHA,MLYCD,ACACA,ACACB
1	Metabolism	73	hsa00650	hsa00650_Butanoate metabolism	26	BDH2,BDH1,OXCT1,OXCT2,AACS,HMGCL,HMGCS1,HMGCS2,ACAT1,ACAT2,EHHADH,HSD17B10,HADH,HSD17B4,ECHS1,HADHA,ABAT,ACADS,ALDH5A1,GAD1,GAD2,ACSM1,ACSM2A,ACSM4,ACSM5,ACSM3
1	Metabolism	73	hsa00562	hsa00562_Inositol phosphate metabolism	47	IPMK,PTEN,MINPP1,INPP5A,INPPL1,ITPKA,ITPKB,ITPK1,INPP1,INPP4A,INPP4B,ISYNA1,IMPA1,IMPA2,MIOX,PI4KA,PI4KB,PIP5K3,PIP5K1C,PIP4K2A,PIP4K2C,PIP5K1A,PIP5K1B,PIP4K2B,PLCD3,PLCB1,PLCE1,PLCB2,PLCB3,PLCB4,PLCD1,PLCG1,PLCG2,PLCD4,PLCZ1,IPPK,PIK3CA,PIK3CB,PIK3CD,PIK3CG,PTPMT1,INPP5B,OCRL,INPP5E,SYNJ1,SYNJ2,PIK3C3
1	Metabolism	73	hsa00190	hsa00190_Oxidative phosphorylation	43	TCIRG1,ATP5H,ATP5L,ATP6V1G3,ATP6V0A2,ATP6V0D2,ATP6V1C2,ATP5A1,ATP5B,ATP6V0A4,ATP5C1,ATP5D,ATP6V1D,ATP5E,ATP5F1,ATP5G1,ATP6V1H,ATP5G2,ATP5G3,ATP5I,ATP5J,ATP6V1A,ATP6V1B1,ATP6V1B2,ATP6V0C,ATP6V1C1,ATP6V1E1,ATP6V0B,ATP6V1G2,ATP6V0A1,ATP6AP1,ATP5O,ATP6V0E1,ATP6V1E2,ATP6V0D1,ATP6V1F,ATP6V1G1,ATP5J2,ATP12A,ATP4A,ATP4B,PPA2,PPA1
1	Metabolism	73	hsa00910	hsa00910_Nitrogen metabolism	11	CPS1,AMT,ASRGL1,GLUD1,GLUD2,GLUL,GLS2,GLS,CTH,HAL,ASNS
1	Metabolism	73	hsa00920	hsa00920_Sulfur metabolism	13	CHST13,CHST11,CHST12,SULT1E1,SULT2B1,SULT2A1,SULT1A4,SULT1A2,SULT1A1,PAPSS2,PAPSS1,BPNT1,SUOX
1	Metabolism	73	hsa00061	hsa00061_Fatty acid biosynthesis	6	FASN,OXSM,OLAH,MCAT,ACACA,ACACB
1	Metabolism	73	hsa00062	hsa00062_Fatty acid elongation in mitochondria	9	PPT1,MECR,ECHS1,HADHA,ACAA2,HADHB,HSD17B10,HADH,HSD17B4
1	Metabolism	73	hsa00071	hsa00071_Fatty acid metabolism	43	ACAT1,ACAT2,ACADS,EHHADH,HSD17B10,HADH,HSD17B4,ECHS1,HADHA,ACAA2,ACAA1,HADHB,ACADM,ACADL,ADH1A,ADH1B,ADH4,ADH5,ADH6,ADH7,GCDH,ALDH2,ALDH3A1,ALDH1B1,ALDH1A3,ALDH9A1,ALDH3A2,ALDH7A1,ACSL1,ACSL3,ACSL4,ACSL6,ACSL5,CPT1C,CPT1A,CPT1B,CPT2,ACADSB,ACOX1,ACOX3,ACADVL,CYP4A11,CYP4A22
1	Metabolism	73	hsa00072	hsa00072_Synthesis and degradation of ketone bodies	9	HMGCS1,HMGCS2,HMGCL,ACAT1,ACAT2,BDH2,BDH1,OXCT1,OXCT2
1	Metabolism	73	hsa00100	hsa00100_Biosynthesis of steroids	22	SC5DL,EBP,DHCR7,DHCR24,TM7SF2,IDI1,IDI2,FDPS,GGPS1,MVD,PMVK,MVK,FDFT1,SQLE,LSS,NSDHL,VKORC1,NQO1,SC4MOL,HMGCR,HSD17B7,GGCX
1	Metabolism	73	hsa00120	hsa00120_Bile acid biosynthesis	31	SLC27A5,BAAT,ACAA2,ACAA1,HADHB,ACAD9,ADH1A,ADH1B,ADH4,ADH5,ADH6,ADH7,CYP27A1,AKR1C4,SRD5A1,SRD5A2,CYP7A1,ALDH2,ALDH3A1,ALDH1B1,ALDH1A3,ALDH9A1,ALDH3A2,ALDH7A1,AKR1B10,HSD3B7,AKR1D1,CEL,LIPA,SOAT1,SOAT2
1	Metabolism	73	hsa00140	hsa00140_C21-Steroid hormone metabolism	11	CYP11B1,CYP11B2,HSD3B1,HSD3B2,AKR1C4,HSD11B1,HSD11B2,CYP21A2,CYP11A1,CYP17A1,AKR1D1
1	Metabolism	73	hsa00561	hsa00561_Glycerolipid metabolism	45	CEL,LIPA,LIPC,PNLIP,PNLIPRP1,PNLIPRP2,PNPLA3,LIPF,LIPG,DGAT2L4,DGAT2,DGAT1,PPAP2A,PPAP2C,PPAP2B,AGPAT1,AGPAT2,AGPAT6,AGPAT3,AGPAT4,AGK,MGLL,GPAM,GK,GK2,AKR1B1,ALDH2,ALDH3A1,ALDH1B1,ALDH1A3,ALDH9A1,ALDH3A2,ALDH7A1,LPL,DGKA,DGKB,DGKG,DGKH,DGKQ,DGKZ,DGKE,DGKD,DGKI,AKR1A1,GLYCTK
1	Metabolism	73	hsa00564	hsa00564_Glycerophospholipid metabolism	64	PTDSS2,PTDSS1,GNPAT,CHPT1,PCYT1A,PCYT1B,CHKA,CHKB,ACHE,CHAT,PCYT2,ETNK2,ETNK1,PLA2G2D,PLA2G2E,PLA2G3,PLA2G1B,PLA2G2A,PLA2G4A,PLA2G5,PLA2G2F,PLA2G12A,PLA2G6,PLA2G10,PLA2G12B,DGKA,DGKB,DGKG,DGKH,DGKQ,DGKZ,DGKE,DGKD,DGKI,PPAP2A,PPAP2C,PPAP2B,PLD1,PLD2,GDE1,AGPAT1,AGPAT2,AGPAT6,AGPAT3,AGPAT4,CDIPT,PHOSPHO1,GPAM,GPD1L,GPD1,GPD2,LCAT,LYPLA2,CDS1,CDS2,PISD,PGS1,PEMT,LYPLA1,CRLS1,NAT6,NAT5,PNPLA3,ARD1A
1	Metabolism	73	hsa00565	hsa00565_Ether lipid metabolism	29	PAFAH1B1,PAFAH1B2,PAFAH1B3,PAFAH2,ENPP2,PPAP2A,PPAP2C,PPAP2B,PLA2G2D,PLA2G2E,PLA2G3,PLA2G1B,PLA2G2A,PLA2G4A,PLA2G5,PLA2G2F,PLA2G12A,PLA2G6,PLA2G10,PLA2G12B,PLD1,PLD2,CHPT1,ENPP6,AGPAT1,AGPAT2,AGPAT6,AGPAT3,AGPAT4
1	Metabolism	73	hsa00600	hsa00600_Sphingolipid metabolism	37	SGMS2,SGMS1,SGPP2,SGPP1,ASAH1,DEGS2,DEGS1,ENPP7,SMPD3,SMPD4,SMPD1,SMPD2,CERK,PPAP2A,PPAP2C,PPAP2B,SPTLC1,SPTLC2,KDSR,GAL3ST1,GLA,NEU3,NEU4,NEU1,NEU2,UGT8,GLB1,LCT,GBA,UGCG,GALC,SPHK2,SPHK1,ARSA,ARSD,ARSE,B4GALT6
1	Metabolism	73	hsa00590	hsa00590_Arachidonic acid metabolism	48	EPHX2,CYP2B6,CYP2C19,CYP2C8,CYP2C9,CYP2C18,CYP2J2,CYP4A11,CYP4A22,ALOX15B,ALOX12B,CYP2U1,GPX5,GPX7,CYP4F3,CYP4F2,CYP2E1,ALOX12,ALOX15,PTGS1,PTGS2,PLA2G2D,PLA2G2E,PLA2G3,PLA2G1B,PLA2G2A,PLA2G4A,PLA2G5,PLA2G2F,PLA2G12A,PLA2G6,PLA2G10,PLA2G12B,ALOX5,LTA4H,LTC4S,PTGIS,PTGES2,PTGES,TBXAS1,AKR1C3,PTGDS,GGT6,GGT1,GGT7,GGT5,CBR1,CBR3
1	Metabolism	73	hsa00591	hsa00591_Linoleic acid metabolism	25	CYP1A2,CYP3A7,CYP2C19,CYP2C8,CYP2C9,CYP2C18,CYP2E1,CYP2J2,CYP3A4,CYP3A5,CYP3A43,ALOX15,PLA2G2D,PLA2G2E,PLA2G3,PLA2G1B,PLA2G2A,PLA2G4A,PLA2G5,PLA2G2F,PLA2G12A,PLA2G6,PLA2G10,PLA2G12B,ALOX5
1	Metabolism	73	hsa00592	hsa00592_alpha-Linolenic acid metabolism	13	PLA2G2D,PLA2G2E,PLA2G3,PLA2G1B,PLA2G2A,PLA2G4A,PLA2G5,PLA2G2F,PLA2G12A,PLA2G6,PLA2G10,PLA2G12B,FADS2
1	Metabolism	73	hsa00230	hsa00230_Purine metabolism	141	PRPS1,PRPS2,PPAT,GART,ATIC,ADSL,PAICS,PNPT1,PDE10A,PDE7B,PDE11A,PDE1A,PDE1C,PDE2A,PDE3A,PDE3B,PDE4A,PDE4B,PDE4C,PDE4D,PDE6D,PDE6G,PDE6H,PDE7A,PDE8A,PDE9A,PDE1B,PDE8B,PDE5A,ADCY1,ADCY2,ADCY3,ADCY5,ADCY6,ADCY7,ADCY8,ADCY9,ADCY4,ADCY10,POLR3G,POLR3A,POLR3H,POLR1A,ZNRD1,POLR1D,POLR3K,POLR2A,POLR2B,POLR2C,POLR2D,POLR2E,POLR2F,POLR2G,POLR2H,POLR2I,POLR2J,POLR2K,POLR2L,POLR3B,POLR1E,POLR3D,POLR1B,POLR1C…
1	Metabolism	73	hsa00240	hsa00240_Pyrimidine metabolism	86	CAD,DHODH,UMPS,PNPT1,POLR3G,POLR3A,POLR3H,POLR1A,ZNRD1,POLR1D,POLR3K,POLR2A,POLR2B,POLR2C,POLR2D,POLR2E,POLR2F,POLR2G,POLR2H,POLR2I,POLR2J,POLR2K,POLR2L,POLR3B,POLR1E,POLR3D,POLR1B,POLR1C,NME6,NME7,NME2,NME4,AK3,CMPK2,CMPK1,CTPS,CTPS2,ENTPD8,ENTPD1,ENTPD3,CANT1,ENTPD6,ENTPD5,ENTPD4,UPRT,UCKL1,UCK2,UCK1,NT5C2,NT5C,NT5E,NT5C3,NT5M,NT5C1A,NT5C1B,UPP2,UPP1,DPYD,DPYS,CDA,POLD3,POLA2,POLE3,POLA1,POLD1,…
1	Metabolism	73	hsa00260	hsa00260_Glycine, serine and threonine metabolism	39	CHKA,CHKB,GLYCTK,BHMT,AGXT,GAMT,PHGDH,PEMT,DMGDH,CBS,CTH,GATM,GARS,PSAT1,PIPOX,SARDH,SARS2,SARS,PSPH,SHMT1,SHMT2,ALAS1,ALAS2,GCAT,SDS,GLDC,MAOA,MAOB,AKR1B10,HSD3B7,AMT,GNMT,CHDH,PISD,AGXT2,DAO,DLD,AOC2,AOC3
1	Metabolism	73	hsa00280	hsa00280_Valine, leucine and isoleucine degradation	46	BCKDHA,BCKDHB,DLD,ACAT1,ACAT2,HMGCS1,HMGCS2,OXCT1,OXCT2,HMGCL,AUH,MCCC1,MCCC2,ECHS1,EHHADH,HADHA,IVD,BCAT1,BCAT2,ACAA2,ACAA1,HADHB,HSD17B10,HADH,HSD17B4,ACADSB,DBT,MUT,MCEE,PCCA,PCCB,AOX1,ALDH2,ALDH3A1,ALDH1B1,ALDH1A3,ALDH9A1,ALDH3A2,ALDH7A1,ALDH6A1,ABAT,HIBADH,HIBCH,ACADM,ACAD8,ACADS
1	Metabolism	73	hsa00290	hsa00290_Valine, leucine and isoleucine biosynthesis	7	BCAT1,BCAT2,LARS2,LARS,VARS,IARS,IARS2
1	Metabolism	73	hsa00310	hsa00310_Lysine degradation	47	AASS,BBOX1,TMLHE,SPCS1,SPCS3,EHMT2,SETD1B,SETD2,SETD8,SUV420H1,WHSC1L1,SETMAR,NSD1,SUV39H1,WHSC1,SUV39H2,EHMT1,SETD7,SETDB2,DOT1L,SUV420H2,SETD1A,SETDB1,ECHS1,EHHADH,HADHA,HSD17B10,HADH,HSD17B4,OGDH,OGDHL,GCDH,AASDH,AASDHPPT,ALDH2,ALDH3A1,ALDH1B1,ALDH1A3,ALDH9A1,ALDH3A2,ALDH7A1,PLOD1,PLOD2,PLOD3,ACAT1,ACAT2,DLST
1	Metabolism	73	hsa00330	hsa00330_Arginine and proline metabolism	32	GLUD1,GLUD2,ASL,CKB,CKM,CKMT2,GAMT,CPS1,ASS1,OTC,ALDH4A1,PYCR2,PYCR1,PYCRL,PRODH2,P4HA3,P4HA1,P4HA2,EPRS,PARS2,PRODH,OAT,RARS2,RARS,NOS1,NOS3,ARG1,ARG2,GATM,GOT1,GOT2,LAP3
1	Metabolism	73	hsa00340	hsa00340_Histidine metabolism	29	FTCD,AMDHD1,UROC1,HAL,DDC,HDC,ALDH2,ALDH3A1,ALDH1B1,ALDH1A3,ALDH9A1,ALDH3A2,ALDH7A1,MAOA,MAOB,ABP1,HARS2,HARS,CNDP1,WBSCR22,METTL6,HEMK1,LCMT1,METTL2B,TRMT11,LCMT2,HNMT,ALDH3B1,ALDH3B2
1	Metabolism	73	hsa00350	hsa00350_Tyrosine metabolism	31	TYRP1,DCT,TYR,MAOA,MAOB,ALDH3A1,ALDH1A3,ALDH3B1,ALDH3B2,COMT,ADH1A,ADH1B,ADH4,ADH5,ADH6,ADH7,PNMT,DBH,DDC,TPO,FAH,GSTZ1,HGD,GOT1,GOT2,MIF,HPD,TH,TAT,AOC2,AOC3
1	Metabolism	73	hsa00360	hsa00360_Phenylalanine metabolism	16	ALDH3A1,ALDH1A3,ALDH3B1,ALDH3B2,DDC,HPD,TAT,GOT1,GOT2,MAOA,MAOB,AOC2,AOC3,LPO,PRDX6,MIF
1	Metabolism	73	hsa00380	hsa00380_Tryptophan metabolism	49	CYP1A1,CYP1A2,CYP1B1,ASMT,WBSCR22,METTL6,HEMK1,LCMT1,METTL2B,TRMT11,LCMT2,AANAT,MAOA,MAOB,DDC,AFMID,ACAT1,ACAT2,EHHADH,HSD17B10,HADH,HSD17B4,ECHS1,HADHA,GCDH,ACMSD,HAAO,KYNU,KMO,TDO2,TPH2,TPH1,WARS2,WARS,CAT,ALDH2,ALDH3A1,ALDH1B1,ALDH1A3,ALDH9A1,ALDH3A2,ALDH7A1,AOX1,ABP1,NFX1,INMT,AADAT,OGDH,OGDHL
1	Metabolism	73	hsa00400	hsa00400_Phenylalanine, tyrosine and tryptophan biosynthesis	9	TAT,FARSB,FARS2,FARSA,PAH,YARS2,YARS,GOT1,GOT2
1	Metabolism	73	hsa00410	hsa00410_beta-Alanine metabolism	21	ACADM,ECHS1,EHHADH,HADHA,ABAT,GAD1,GAD2,ALDH9A1,AOC2,AOC3,ALDH2,ALDH3A1,ALDH1B1,ALDH1A3,ALDH3A2,ALDH7A1,UPB1,DPYS,HIBCH,CNDP1,DPYD
1	Metabolism	73	hsa00430	hsa00430_Taurine and hypotaurine metabolism	10	CSAD,GAD1,GAD2,CDO1,ADO,GGT6,GGT1,GGT7,GGT5,BAAT
1	Metabolism	73	hsa00450	hsa00450_Selenoamino acid metabolism	20	PAPSS2,PAPSS1,SEPHS1,SCLY,MAT2B,MAT1A,WBSCR22,METTL6,HEMK1,LCMT1,METTL2B,TRMT11,LCMT2,AHCYL1,AHCY,AHCYL2,CBS,CTH,MARS,MARS2
1	Metabolism	73	hsa00471	hsa00471_D-Glutamine and D-glutamate metabolism	4	GLUD1,GLUD2,GLS2,GLS
1	Metabolism	73	hsa00480	hsa00480_Glutathione metabolism	36	ANPEP,GGT6,GGT1,GGT7,GGT5,GSR,GSS,GCLC,GCLM,OPLAH,GSTO2,GSTA5,GSTA1,GSTA2,GSTA3,GSTA4,GSTM1,GSTM2,GSTM3,GSTM4,GSTM5,GSTP1,GSTT1,GSTZ1,GSTK1,MGST1,MGST2,MGST3,GSTO1,ODC1,SMS,LAP3,GPX5,GPX7,TXNDC12,SRM
1	Metabolism	73	hsa00510	hsa00510_N-Glycan biosynthesis	41	ALG10B,ALG10,ALG8,ALG6,ALG12,ALG9,ALG3,MGAT5B,MGAT5,DOLPP1,FUT8,B4GALT1,B4GALT3,B4GALT2,MGAT3,MGAT2,MAN2A1,MGAT1,MAN1A2,MAN1B1,MAN1A1,MAN1C1,DHDDS,ALG11,ALG5,ALG2,ALG1,DPM1,DPAGT1,DAD1,DDOST,STT3B,RPN1,RPN2,DPM2,DPM3,MGAT4B,MGAT4A,ST6GAL1,GANAB,ALG13
1	Metabolism	73	hsa00512	hsa00512_O-Glycan biosynthesis	28	GCNT1,ST6GALNAC1,ST3GAL1,ST3GAL2,GALNT6,GALNT5,GALNT13,GALNTL2,GALNTL5,GALNT1,GALNT2,GALNT3,GALNT8,GALNTL4,GALNT9,GALNT7,GALNT10,GALNTL1,GALNT11,WBSCR17,GALNT14,GALNT12,OGT,C1GALT1C1,C1GALT1,B4GALT5,GCNT4,GCNT3
1	Metabolism	73	hsa00532	hsa00532_Chondroitin sulfate biosynthesis	12	CHSY1,CHSY3,CHPF,CSGALNACT2,CSGALNACT1,B3GAT2,B3GAT3,B3GAT1,XYLT1,XYLT2,B4GALT7,B3GALT6
1	Metabolism	73	hsa00534	hsa00534_Heparan sulfate biosynthesis	5	EXT2,EXT1,EXTL1,EXTL3,EXTL2
1	Metabolism	73	hsa00531	hsa00531_Glycosaminoglycan degradation	17	HPSE2,HPSE,GNS,IDS,GALNS,IDUA,ARSB,GLB1,LCT,HGSNAT,GUSB,HEXA,HEXB,HYAL1,SPAM1,HYAL2,NAGLU
1	Metabolism	73	hsa00563	hsa00563_Glycosylphosphatidylinositol(GPI)-anchor biosynthesis	22	PIGX,PIGU,PIGT,PIGS,PIGM,PIGF,PIGL,PIGK,PIGB,GPAA1,PIGN,GPLD1,PIGW,PIGO,PGAP1,PIGA,PIGC,PIGH,PIGP,PIGQ,DPM2,PIGV
1	Metabolism	73	hsa00601	hsa00601_Glycosphingolipid biosynthesis - lactoseries	10	B3GALT5,B3GALT2,B3GALT1,FUT3,ST3GAL3,ST3GAL4,ABO,FUT1,FUT2,B3GNT5
1	Metabolism	73	hsa00603	hsa00603_Glycosphingolipid biosynthesis - globoseries	13	B3GALT5,NAGA,A4GALT,HEXA,HEXB,ST3GAL1,ST3GAL2,GLA,B3GALNT1,GBGT1,FUT1,FUT2,ST8SIA1
1	Metabolism	73	hsa00604	hsa00604_Glycosphingolipid biosynthesis - ganglioseries	16	GLB1,LCT,HEXA,HEXB,ST8SIA1,ST8SIA5,SLC33A1,B3GALT4,B4GALNT1,ST3GAL1,ST3GAL2,ST6GALNAC6,ST6GALNAC3,ST6GALNAC4,ST3GAL5,ST6GALNAC5
1	Metabolism	73	hsa00730	hsa00730_Thiamine metabolism	6	TPK1,THTPA,PHPT1,MTMR1,MTMR2,MTMR6
1	Metabolism	73	hsa00740	hsa00740_Riboflavin metabolism	10	ENPP1,ENPP3,ACP6,ACP1,ACP2,ACP5,ACPP,ACPT,RFK,FLAD1
1	Metabolism	73	hsa00750	hsa00750_Vitamin B6 metabolism	4	PNPO,PDXP,PDXK,AOX1
1	Metabolism	73	hsa00760	hsa00760_Nicotinate and nicotinamide metabolism	23	BST1,CD38,NUDT12,QPRT,ENPP1,ENPP3,NT5C2,NT5C,NT5E,NT5C3,NT5M,NT5C1A,NT5C1B,C9orf95,NMNAT2,NMNAT3,NMNAT1,NADSYN1,NAMPT,NNMT,NADK,NNT,AOX1
1	Metabolism	73	hsa00770	hsa00770_Pantothenate and CoA biosynthesis	13	COASY,ENPP1,ENPP3,PANK1,PANK4,PANK3,PANK2,PPCDC,PPCS,UPB1,DPYS,VNN1,DPYD
1	Metabolism	73	hsa00780	hsa00780_Biotin metabolism	4	HLCS,BTD,SPCS1,SPCS3
1	Metabolism	73	hsa00790	hsa00790_Folate biosynthesis	32	FPGS,DHFR,ASCC3,DDX52,NUDT5,ATP13A2,SKIV2L2,NUDT8,DDX51,DDX47,DDX41,MOV10L1,DDX4,DDX56,DDX19A,ENTPD7,DDX55,IFIH1,SMARCA2,DDX50,DDX54,DHX58,SMARCA5,DDX18,DDX23,GCH1,ALPI,ALPL,ALPP,ALPPL2,GGH,PTS
1	Metabolism	73	hsa00670	hsa00670_One carbon pool by folate	16	TYMS,MTR,FTCD,GART,MTHFD2,MTHFD1,MTHFS,AMT,MTFMT,ALDH1L1,MTHFD1L,ATIC,DHFR,SHMT1,SHMT2,MTHFR
1	Metabolism	73	hsa00830	hsa00830_Retinol metabolism	54	ADH1A,ADH1B,ADH4,ADH5,ADH6,ADH7,ALDH1A1,ALDH1A2,BCMO1,LRAT,RDH11,RDH5,RETSAT,RPE65,RDH12,DGAT2L4,DGAT2,DGAT1,CYP26A1,CYP26C1,CYP26B1,CYP3A7,CYP3A4,CYP3A5,CYP3A43,CYP1A1,CYP1A2,RDH10,RDH8,RDH16,DHRS9,DHRS4,DHRS4L2,DHRS3,CYP2A6,CYP2A7,CYP2A13,CYP2B6,CYP4A11,CYP4A22,CYP2C19,CYP2C8,CYP2C9,CYP2C18,PNPLA4,UGT2B11,UGT2A1,UGT2B28,UGT1A10,UGT2B4,UGT2B7,UGT2B10,UGT2B17,UGT2A3
1	Metabolism	73	hsa00860	hsa00860_Porphyrin and chlorophyll metabolism	29	COX15,COX10,ALAS1,ALAS2,GUSB,CP,FTH1,FTMT,HMOX1,HMOX2,BLVRA,BLVRB,PPOX,CPOX,UROD,UROS,HMBS,HCCS,FECH,ALAD,UGT2B11,UGT2A1,UGT2B28,UGT1A10,UGT2B4,UGT2B7,UGT2B10,UGT2B17,UGT2A3
1	Metabolism	73	hsa00130	hsa00130_Ubiquinone biosynthesis	4	COQ3,COQ7,COQ5,COQ6
1	Metabolism	73	hsa00900	hsa00900_Terpenoid biosynthesis	6	IDI1,IDI2,GGPS1,FDPS,FDFT1,SQLE
1	Metabolism	73	hsa00903	hsa00903_Limonene and pinene degradation	8	ACOT11,YOD1,CYP2C19,CYP2C9,NAT6,NAT5,PNPLA3,ARD1A
1	Metabolism	73	hsa00232	hsa00232_Caffeine metabolism	7	CYP1A2,CYP2A6,CYP2A7,CYP2A13,NAT2,NAT1,XDH
1	Metabolism	73	hsa00980	hsa00980_Metabolism of xenobiotics by cytochrome P450	59	CYP2B6,CYP2E1,CYP2F1,CYP1A1,CYP1B1,CYP3A7,CYP2C19,CYP2C8,CYP2C9,CYP2C18,CYP3A4,CYP3A5,CYP3A43,CYP1A2,CYP2S1,GSTO2,GSTA5,GSTA1,GSTA2,GSTA3,GSTA4,GSTM1,GSTM2,GSTM3,GSTM4,GSTM5,GSTP1,GSTT1,GSTZ1,GSTK1,MGST1,MGST2,MGST3,GSTO1,UGT2B11,UGT2A1,UGT2B28,UGT1A10,UGT2B4,UGT2B7,UGT2B10,UGT2B17,UGT2A3,ALDH3A1,ALDH1A3,ALDH3B1,ALDH3B2,EPHX1,AKR1C4,AKR1C1,AKR1C2,DHDH,AKR1C3,ADH1A,ADH1B,ADH4,ADH5,ADH6,ADH7
1	Metabolism	73	hsa00982	hsa00982_Drug metabolism - cytochrome P450	61	CYP3A7,CYP3A4,CYP3A5,CYP3A43,FMO1,FMO2,FMO3,FMO4,FMO5,CYP2D6,CYP1A2,CYP2B6,CYP2C19,CYP2C8,CYP2C9,CYP2C18,GSTO2,GSTA5,GSTA1,GSTA2,GSTA3,GSTA4,GSTM1,GSTM2,GSTM3,GSTM4,GSTM5,GSTP1,GSTT1,GSTZ1,GSTK1,MGST1,MGST2,MGST3,GSTO1,ADH1A,ADH1B,ADH4,ADH5,ADH6,ADH7,ALDH3A1,ALDH1A3,ALDH3B1,ALDH3B2,UGT2B11,UGT2A1,UGT2B28,UGT1A10,UGT2B4,UGT2B7,UGT2B10,UGT2B17,UGT2A3,MAOA,MAOB,CYP2E1,CYP2A6,CYP2A7,CYP2A13,AOX1
1	Metabolism	73	hsa00983	hsa00983_Drug metabolism - other enzymes	41	TPMT,HPRT1,GMPS,ITPA,UPP2,UPP1,TYMP,DPYD,DPYS,UMPS,UCKL1,UCK2,UCK1,IMPDH1,IMPDH2,CYP2A6,CYP2A7,CYP2A13,CDA,CES1,CES7,LIPA,CES2,UGT2B11,UGT2A1,UGT2B28,UGT1A10,UGT2B4,UGT2B7,UGT2B10,UGT2B17,UGT2A3,CYP3A7,CYP3A4,CYP3A5,CYP3A43,XDH,TK1,TK2,UPB1,GUSB
2	Genetic Information Processing	2	hsa00970	hsa00970_Aminoacyl-tRNA biosynthesis	3	MARS,MARS2,MTFMT
2	Genetic Information Processing	2	hsa04130	hsa04130_SNARE interactions in vesicular transport	25	BET1,BET1L,YKT6,VAMP4,VAMP1,VAMP2,VAMP3,GOSR2,STX5,VTI1B,VTI1A,STX8,TSNARE1,STX12,STX7,SNAP25,SNAP23,STX1B,STX2,STX1A,STX3,STX4,STX6,STX10,STX16
3	Environmental Information Processing	15	hsa04010	hsa04010_MAPK signaling pathway	252	RASGRF1,RASGRF2,DUSP14,DUSP10,DUSP1,DUSP2,DUSP3,DUSP4,DUSP5,DUSP6,DUSP7,DUSP8,DUSP9,DUSP16,PTPN7,PTPRR,PTPN5,PPM1B,FASLG,MAP4K4,CHUK,IKBKB,IKBKG,MAP3K14,MAPK1,MAPK3,MAP2K2,MAP2K1,MOS,RAF1,BRAF,RASA1,NF1,PRKCA,PRKCB,PRKCG,RAP1A,RAP1B,PRKACA,PRKACB,PRKACG,PRKX,PRKY,RAPGEF2,RASA2,RRAS2,MRAS,HRAS,KRAS,NRAS,RRAS,RASGRP1,RASGRP2,RASGRP4,RASGRP3,SOS1,SOS2,GNA12,GNG12,GRB2,CACNG3,CACNG2,CACNG5,CACNG4,CAC…
3	Environmental Information Processing	15	hsa04012	hsa04012_ErbB signaling pathway	87	GRB2,ERBB4,ERBB3,ERBB2,EGFR,FRAP1,PAK4,PAK1,PAK2,PAK3,PAK6,PAK7,NCK1,NCK2,GAB1,TGFA,MAP2K7,MAP2K4,NRG3,NRG2,MAPK8,MAPK9,MAPK10,CRK,CRKL,SOS1,SOS2,SHC2,SHC4,SHC3,SHC1,PLCG1,PLCG2,HBEGF,NRG1,EREG,BTC,PIK3R5,PIK3CA,PIK3CB,PIK3CD,PIK3CG,PIK3R1,PIK3R2,PIK3R3,AKT3,AKT1,AKT2,SRC,NRG4,AREG,EGF,MAPK1,MAPK3,MAP2K1,MAP2K2,ARAF,RAF1,BRAF,HRAS,KRAS,NRAS,STAT5A,STAT5B,CBLC,CBL,CBLB,RPS6KB1,RPS6KB2,EIF4EBP1,JUN…
3	Environmental Information Processing	15	hsa04310	hsa04310_Wnt signaling pathway	142	PPP3CA,PPP3CB,PPP3CC,PPP3R1,PPP3R2,PLCB1,PLCB2,PLCB3,PLCB4,FZD10,FZD2,FZD5,FZD3,FZD1,FZD4,FZD6,FZD7,FZD8,FZD9,WNT5A,WNT5B,RAC1,RAC2,RAC3,RHOA,DAAM1,DAAM2,DVL1,DVL2,DVL3,PRICKLE1,PRICKLE2,WNT9A,WNT9B,CTBP1,CTBP2,SOX17,SMAD4,LEF1,TCF7,TCF7L2,TCF7L1,CREBBP,EP300,RUVBL1,CHD8,CTNNBIP1,NLK,MAP3K7,CSNK1A1L,CSNK1A1,FBXW11,BTRC,TBL1X,TBL1XR1,TBL1Y,APC2,NKD1,NKD2,TP53,AXIN1,AXIN2,CTNNB1,PRKACA,PRKACB,PRKAC…
3	Environmental Information Processing	15	hsa04330	hsa04330_Notch signaling pathway	44	NCSTN,APH1A,PSEN1,PSEN2,HDAC1,HDAC2,CTBP1,CTBP2,NCOR2,RBPJL,RBPJ,CREBBP,EP300,KAT2A,KAT2B,MAML3,MAML2,MAML1,ADAM17,PSENEN,NUMB,NUMBL,JAG1,JAG2,NOTCH1,NOTCH2,NOTCH3,DVL1,DVL2,DVL3,LFNG,MFNG,RFNG,DLL3,DLL1,DLL4,HES1,PTCRA,SNW1,DTX2,DTX3L,DTX1,DTX3,DTX4
3	Environmental Information Processing	15	hsa04340	hsa04340_Hedgehog signaling pathway	56	ZIC2,CSNK1A1L,CSNK1A1,CSNK1D,CSNK1E,CSNK1G2,CSNK1G3,CSNK1G1,GSK3B,PRKACA,PRKACB,PRKACG,PRKX,PRKY,FBXW11,BTRC,GLI1,GLI2,GLI3,RAB23,SMO,GAS1,HHIP,IHH,DHH,SHH,WNT16,WNT4,WNT1,WNT2,WNT3,WNT5A,WNT6,WNT7A,WNT7B,WNT8A,WNT8B,WNT10B,WNT11,WNT2B,WNT9A,WNT9B,WNT10A,WNT5B,WNT3A,BMP8A,BMP2,BMP4,BMP5,BMP6,BMP7,BMP8B,PTCH1,PTCH2,SUFU,STK36
3	Environmental Information Processing	15	hsa04350	hsa04350_TGF-beta signaling pathway	86	LTBP1,COMP,THBS1,THBS2,THBS3,THBS4,CUL1,RBX1,SMAD4,SMAD2,SMAD3,ACVR1C,NODAL,SMAD6,SMAD7,SP1,CREBBP,EP300,MYC,TFDP1,E2F4,E2F5,RBL1,RBL2,ACVR1,ACVRL1,INHBA,INHBB,INHBC,INHBE,FST,LEFTY1,LEFTY2,PPP2CA,PPP2CB,PPP2R1A,PPP2R1B,RHOA,ZFYVE9,ZFYVE16,SKP1,MAPK1,MAPK3,SMAD1,SMAD5,SMAD9,SMURF1,SMURF2,TGFBR2,TGFBR1,ACVR1B,TGFB1,TGFB2,TGFB3,DCN,TNF,IFNG,BMPR1A,BMPR1B,GDF7,AMH,BMP8A,GDF6,BMP2,BMP4,BMP5,BMP6,BMP7…
3	Environmental Information Processing	15	hsa04370	hsa04370_VEGF signaling pathway	70	CDC42,KDR,PLCG1,PLCG2,SPHK2,SPHK1,MAPKAPK3,MAPKAPK2,PPP3CA,PPP3CB,PPP3CC,PPP3R1,PPP3R2,AKT3,AKT1,AKT2,PIK3R5,PIK3CA,PIK3CB,PIK3CD,PIK3CG,PIK3R1,PIK3R2,PIK3R3,NFAT5,NFATC1,NFATC2,NFATC3,NFATC4,PRKCA,PRKCB,PRKCG,MAPK14,MAPK11,MAPK13,MAPK12,SRC,VEGFA,MAPK1,MAPK3,MAP2K1,MAP2K2,RAF1,HRAS,KRAS,NRAS,SH2D2A,SHC2,PTK2,PXN,PLA2G2D,PLA2G2E,PLA2G3,PLA2G1B,PLA2G2A,PLA2G4A,PLA2G5,PLA2G2F,PLA2G12A,PLA2G6,PLA2G1…
3	Environmental Information Processing	15	hsa04630	hsa04630_Jak-STAT signaling pathway	99	PIK3R5,PIK3CA,PIK3CB,PIK3CD,PIK3CG,PIK3R1,PIK3R2,PIK3R3,SOS1,SOS2,GRB2,CISH,SOCS4,SOCS7,SOCS1,SOCS2,SOCS3,SOCS5,CREBBP,EP300,IRF9,STAT1,STAT2,STAT3,STAT4,STAT5A,STAT5B,STAT6,PIAS3,PIAS4,PIAS1,PIAS2,PTPN6,CBLC,CBL,CBLB,STAM2,STAM,JAK1,JAK2,JAK3,TYK2,IL22RA2,CNTFR,CSF2RA,CSF2RB,CSF3R,IL23R,IL28RA,EPOR,GHR,IFNAR1,IFNAR2,IFNGR1,IFNGR2,IL2RA,IL2RB,IL2RG,IL3RA,IL4R,IL5RA,IL6R,IL6ST,IL7R,IL9R,IL10RA,IL1…
3	Environmental Information Processing	15	hsa04020	hsa04020_Calcium signaling pathway	119	ADCY1,ADCY3,ADCY8,CAMK4,CAMK2A,CAMK2B,CAMK2D,CAMK2G,PPP3CA,PPP3CB,PPP3CC,PPP3R1,PPP3R2,PLCE1,EGFR,ERBB2,ERBB3,ERBB4,PDGFRA,PDGFRB,GNA11,GNA15,GNAQ,GNA14,PLCG1,PLCG2,PLCZ1,PLCD3,PLCD1,PLCD4,PHKA1,PHKA2,PHKB,PHKG1,PHKG2,PLCB1,PLCB2,PLCB3,PLCB4,CYSLTR1,CHRM1,CHRM2,CHRM3,ADRA1D,ADRA1B,ADRA1A,AGTR1,EDNRA,EDNRB,F2R,GRM1,GRM5,GRPR,HRH1,HTR2A,HTR2B,HTR2C,LHCGR,NTSR1,OXTR,AVPR1A,AVPR1B,LTB4R2,CYSLTR2,PTAF…
3	Environmental Information Processing	15	hsa04070	hsa04070_Phosphatidylinositol signaling system	63	PTEN,PLCD3,PLCB1,PLCE1,PLCB2,PLCB3,PLCB4,PLCD1,PLCG1,PLCG2,PLCD4,PLCZ1,CDIPT,PIK3R5,PIK3CA,PIK3CB,PIK3CD,PIK3CG,PIK3R1,PIK3R2,PIK3R3,PIP5K3,PIP5K1C,PIP4K2A,PIP4K2C,PIP5K1A,PIP5K1B,PIP4K2B,PI4KA,PI4KB,PIK3C3,CDS1,CDS2,DGKA,DGKB,DGKG,DGKH,DGKQ,DGKZ,DGKE,DGKD,DGKI,INPP4A,INPP4B,PIK3C2A,PIK3C2B,PIK3C2G,PTPMT1,INPP5B,OCRL,INPP5E,SYNJ1,SYNJ2,IMPA1,IMPA2,INPP1,INPP5A,INPPL1,ITPKA,ITPKB,CALML6,CALML5,CAL…
3	Environmental Information Processing	15	hsa04150	hsa04150_mTOR signaling pathway	44	STK11,EIF4EBP1,RPS6KB1,RPS6KB2,HIF1A,FRAP1,RHEB,PRKAA1,PRKAA2,DDIT4,TSC2,RPS6KA6,RPS6KA1,RPS6KA2,RPS6KA3,MAPK1,MAPK3,AKT3,AKT1,AKT2,PDPK1,PIK3R5,PIK3CA,PIK3CB,PIK3CD,PIK3CG,PIK3R1,PIK3R2,PIK3R3,IGF1,INS,EIF4E,EIF4E2,EIF4B,RPS6,FIGF,PGF,VEGFA,VEGFB,VEGFC,ULK3,ULK1,ULK2,BRAF
3	Environmental Information Processing	15	hsa04080	hsa04080_Neuroactive ligand-receptor interaction	27	CTSG,F2,GZMA,PLG,PRSS1,PRSS2,PRSS3,CGA,TSHB,LHB,FSHB,PRL,LEP,CSH1,GH1,GH2,F2R,F2RL1,F2RL2,PARD3,F2RL3,FSHR,LHCGR,TSHR,PRLR,LEPR,GHR
3	Environmental Information Processing	15	hsa04060	hsa04060_Cytokine-cytokine receptor interaction	244	IL4,IL18,IL1B,IL1A,IL25,IL17B,IL17A,GDF5,BMP7,BMP2,AMH,INHBE,INHBC,INHBB,INHBA,TGFB3,TGFB2,TGFB1,EDA,TNFSF13B,TNFSF18,TNFSF4,TNFSF9,TNFSF8,CD70,CD40LG,FASLG,TNFSF14,LTB,IL29,IL28B,IL28A,IL22,IL24,IL20,IL19,IL10,IFNG,IFNK,IFNW1,IFNB1,IFNA2,IFNA4,IFNA5,IFNA6,IFNA7,IFNA8,IFNA10,IFNA13,IFNA14,IFNA16,IFNA17,IFNA21,FLT3LG,KITLG,CSF1,EGF,HGF,FIGF,VEGFC,VEGFA,VEGFB,PDGFB,PDGFA,PDGFC,TPO,PRL,GH2,GH1,EPO,T…
3	Environmental Information Processing	15	hsa04512	hsa04512_ECM-receptor interaction	70	LAMC3,LAMB4,LAMA3,LAMA4,LAMB1,LAMB2,LAMB3,LAMC1,LAMC2,COL1A1,COL1A2,COL2A1,COL3A1,COL4A1,COL4A2,COL4A4,COL4A6,COL5A1,COL5A2,COL6A1,COL6A2,COL11A1,COL5A3,TNC,TNN,TNR,TNXB,IBSP,VTN,SPP1,FN1,COMP,THBS1,THBS2,THBS3,THBS4,CHAD,AGRN,CD44,SV2C,SV2B,SV2A,ITGB1,ITGA1,ITGA2,ITGA3,ITGA6,ITGA7,ITGA9,ITGAV,ITGB8,ITGB4,DAG1,SDC1,SDC2,SDC4,SDC3,GP6,ITGA10,ITGA11,ITGA8,ITGB3,ITGB6,ITGB5,ITGA2B,ITGA4,ITGA5,ITGB7,…
3	Environmental Information Processing	15	hsa04514	hsa04514_Cell adhesion molecules (CAMs)	113	ALCAM,SPN,PTPRC,ITGB1,ITGB2,ITGAL,CD40,CDH15,CDH4,CDH3,PVRL2,CDH1,CLDN11,MAG,MPZ,MPZL1,PVRL3,NFASC,PTPRM,CNTN2,CNTN1,NRXN3,NRXN1,NRXN2,NEGR1,CADM3,CADM1,CDH2,NCAM1,NCAM2,L1CAM,PVRL1,PVR,SELE,SELP,SELPLG,CD34,SELL,MADCAM1,VCAM1,ITGA9,ITGA4,CD99,PECAM1,CD58,ICAM3,ICAM1,ICAM2,JAM2,JAM3,ITGAM,F11R,CD40LG,CDH5,ESAM,PDCD1LG2,CD274,HLA-DMA,HLA-DOA,HLA-DOB,HLA-DPA1,HLA-DPB1,HLA-DQA2,HLA-DQB1,HLA-DRA,HLA-…
4	Cellular Processes	9	hsa04140	hsa04140_Regulation of autophagy	8	ATG7,GABARAP,GABARAPL2,GABARAPL1,ATG12,PIK3R4,ATG3,PIK3C3
4	Cellular Processes	9	hsa04810	hsa04810_Regulation of actin cytoskeleton	173	ACTB,ACTG1,WASF2,WASF1,C3orf10,APC2,WAS,WASL,ARHGEF4,ABI2,NCKAP1,NCKAP1L,CYFIP1,CYFIP2,BAIAP2,SSH1,SSH3,SSH2,LIMK1,LIMK2,VCL,MYH9,MYH10,MYH14,PIP5K3,PIP5K1C,PIP4K2A,PIP4K2C,PIP5K1A,PIP5K1B,PIP4K2B,DIAPH1,DIAPH2,SLC9A1,PPP1R12A,PPP1CA,PPP1CB,PPP1CC,MYLK,MYLK2,MYLK3,GIT1,DIAPH3,ROCK1,ROCK2,PAK4,PAK1,PAK2,PAK3,PAK6,PAK7,ARHGEF7,ARHGEF6,CDC42,RAC1,RAC2,RAC3,RHOA,ARHGEF12,ARHGEF1,GRLF1,VAV3,TIAM2,TIAM…
4	Cellular Processes	9	hsa04110	hsa04110_Cell cycle	109	ANAPC10,CDC26,ANAPC2,ANAPC4,ANAPC5,ANAPC7,ANAPC11,ANAPC1,CDC23,CDC16,CDC27,SKP1,CUL1,RBX1,ORC6L,ORC3L,ORC5L,ORC4L,ORC2L,ORC1L,CDC2,BUB1B,PCNA,ABL1,PLK1,ATM,DBF4,TFDP1,E2F1,E2F2,E2F3,HDAC1,HDAC2,MAD2L2,MAD2L1,BUB1,BUB3,CDC14B,CDC14A,RBL1,RBL2,YWHAQ,YWHAB,YWHAE,YWHAG,YWHAH,YWHAZ,SFN,CHEK1,CHEK2,CDKN1A,MDM2,CREBBP,EP300,SKP2,PKMYT1,WEE1,PTTG1,ESPL1,RB1,GADD45G,GADD45A,GADD45B,TP53,CDKN1B,CDKN1C,CDKN…
4	Cellular Processes	9	hsa04210	hsa04210_Apoptosis	80	PPP3CA,PPP3CB,PPP3CC,PPP3R1,PPP3R2,DFFA,BCL2,ATM,CASP3,BIRC2,BIRC3,XIAP,CASP9,CASP7,NFKB1,RELA,PRKACA,PRKACB,PRKACG,PRKAR1A,PRKAR1B,PRKAR2A,PRKAR2B,PRKX,PRKY,APAF1,CYCS,BID,CASP8,CASP10,AKT3,AKT1,AKT2,MAP3K14,CHUK,IKBKB,IKBKG,CFLAR,PIK3R5,PIK3CA,PIK3CB,PIK3CD,PIK3CG,PIK3R1,PIK3R2,PIK3R3,IRAK3,IRAK1,IRAK2,IRAK4,FADD,TRAF2,RIPK1,CSF2RB,IL3RA,NTRK1,IL1R1,IL1RAP,TNFRSF1A,TNFRSF10D,TNFRSF10C,TNFRSF10B…
4	Cellular Processes	9	hsa04115	hsa04115_p53 signaling pathway	66	SIAH1,IGFBP3,GADD45G,GADD45A,GADD45B,MDM4,CHEK1,CHEK2,ATM,SFN,CDKN2A,CDKN1A,BID,TNFRSF10B,CASP8,APAF1,CYCS,CASP9,TP53,BBC3,IGF1,CDC2,CCNB3,CCNB1,CCNB2,MDM2,CDK4,CDK6,CCND1,CCND2,CCND3,CDK2,CCNE1,CCNE2,CASP3,RPRM,GTSE1,FAS,LRDD,BAX,PMAIP1,EI24,TP53I3,SHISA5,PERP,ZMAT3,SERPINE1,BAI1,CD82,THBS1,SERPINB5,DDB2,RRM2B,RRM2,SESN3,SESN1,SESN2,PTEN,TSC2,STEAP3,RFWD2,RCHY1,CCNG1,CCNG2,PPM1D,TP73
4	Cellular Processes	9	hsa04510	hsa04510_Focal adhesion	183	ITGB1,ITGB3,ITGB4,ITGB5,ITGB6,ITGB7,ITGB8,CDC42,MYLK,MYLK2,MYLK3,MYL9,MYL2,MYL5,MYL7,DIAPH1,PPP1R12A,PPP1CA,PPP1CB,PPP1CC,ROCK1,ROCK2,AKT3,AKT1,AKT2,PDPK1,PARVB,PARVA,PARVG,ILK,VCL,VASP,PTEN,PIK3R5,PIK3CA,PIK3CB,PIK3CD,PIK3CG,PIK3R1,PIK3R2,PIK3R3,TLN1,TLN2,ZYX,PIP5K1C,ACTN4,ACTN1,ACTN2,PTK2,PXN,GRLF1,ARHGAP5,PRKCA,PRKCB,PRKCG,SRC,FYN,RHOA,FARP2,LAMC3,CHAD,COL1A1,COL1A2,COL2A1,COL3A1,COL4A1,COL4A2…
4	Cellular Processes	9	hsa04520	hsa04520_Adherens junction	71	CDH1,CTNNA1,CTNNA2,CTNNA3,CTNND1,LEF1,TCF7,TCF7L2,TCF7L1,MAP3K7,YES1,FYN,FER,MAPK1,MAPK3,ACVR1C,TGFBR1,TGFBR2,ACVR1B,FGFR1,EGFR,ERBB2,MET,IGF1R,CSNK2A1,CSNK2A2,CSNK2B,PTPRJ,PTPN6,PTPN1,PTPRF,PTPRB,PTPRM,ACP1,RHOA,WASF2,WASF3,WASF1,BAIAP2,WAS,WASL,RAC1,RAC2,RAC3,CDC42,ACTB,ACTG1,VCL,SORBS1,ACTN4,ACTN1,ACTN2,SSX2IP,LMO7,MLLT4,CTNNB1,IQGAP1,SRC,PVRL3,PVRL1,PVRL2,PVRL4,FARP2,TJP1,NLK,SNAI2,SNAI1,SMAD…
4	Cellular Processes	9	hsa04530	hsa04530_Tight junction	111	IGSF5,F11R,JAM2,JAM3,PRKCA,PRKCB,PRKCD,PRKCE,PRKCG,PRKCH,PRKCQ,PPP2CA,PPP2CB,PPP2R1A,PPP2R1B,OCLN,CLDN16,CLDN4,CLDN3,CLDN7,CLDN19,CLDN14,CLDN15,CLDN17,CLDN20,CLDN11,CLDN18,CLDN22,CLDN5,CLDN10,CLDN8,CLDN6,CLDN2,CLDN1,CLDN9,PARD6A,PARD6G,PARD6B,PARD3,MAGI1,TJP1,EPB41,EPB41L1,EPB41L2,EPB41L3,CTNNA1,CTNNA2,CTNNA3,CSNK2A1,CSNK2A2,CSNK2B,ACTB,ACTG1,SPTAN1,MYL9,MYH15,MYH1,MYH2,MYH3,MYH4,MYH6,MYH7,MYH8,M…
4	Cellular Processes	9	hsa04540	hsa04540_Gap junction	91	CSNK1D,PRKCA,PRKCB,PRKCG,GNAI1,GNAI2,GNAI3,GJA1,GJD2,MAPK7,MAP3K2,MAP2K5,PRKG1,PRKG2,HTR2A,HTR2B,HTR2C,CDC2,LPAR1,PRKACA,PRKACB,PRKACG,PRKX,PRKY,ADCY1,ADCY2,ADCY3,ADCY5,ADCY6,ADCY7,ADCY8,ADCY9,ADCY4,SRC,GUCY1A2,GUCY1A3,GUCY1B3,GUCY2C,GUCY2F,GUCY2D,NPR1,NPR2,MAPK1,MAPK3,MAP2K1,MAP2K2,RAF1,HRAS,KRAS,NRAS,SOS1,SOS2,GRB2,EGFR,PDGFRA,PDGFRB,EGF,PDGFA,PDGFB,PDGFC,PDGFD,ADRB1,GNAS,GNA11,GNAQ,GRM1,GRM5,D…
5	Organismal Systems	19	hsa04610	hsa04610_Complement and coagulation cascades	63	F12,F9,F2,F10,F7,THBD,SERPIND1,PROS1,PROC,A2M,SERPINA5,TFPI,SERPINC1,F3,F11,KNG1,KLKB1,PLG,SERPINA1,SERPINF2,PLAU,PLAT,SERPINE1,CFI,CFD,C3,CFH,CD59,C8A,C8B,C8G,C7,C6,C5,C4BPA,C4BPB,C1S,C1QA,C1QB,C1QC,C4B,C2,MBL2,MASP2,MASP1,CD46,CD55,FGA,FGB,FGG,F13A1,F13B,F2R,F5,F8,BDKRB1,BDKRB2,PLAUR,C3AR1,CR2,CR1,C9,C5AR1
5	Organismal Systems	19	hsa04620	hsa04620_Toll-like receptor signaling pathway	50	CHUK,TRAF6,IRAK1,IRAK4,MYD88,TRAF3,RIPK1,IRF7,IRF5,IKBKB,MAP3K7,TIRAP,TBK1,IKBKE,FADD,STAT1,IRF3,TLR2,TLR5,TLR3,TLR9,TLR4,TICAM2,TICAM1,CD14,IKBKG,NFKB1,IFNA2,IFNA4,IFNA5,IFNA6,IFNA7,IFNA8,IFNA10,IFNA13,IFNA14,IFNA16,IFNA17,IFNA21,IFNB1,TNF,NFKBIA,CASP8,CXCL10,CXCL11,CD40,CD80,CD86,RAC1,TOLLIP
5	Organismal Systems	19	hsa04650	hsa04650_Natural killer cell mediated cytotoxicity	124	NFAT5,NFATC1,NFATC2,NFATC3,NFATC4,PPP3CA,PPP3CB,PPP3CC,PPP3R1,PPP3R2,FYN,FASLG,TNFSF10,IFNGR1,IFNGR2,PLCG1,PLCG2,LAT,GZMB,KLRD1,IFNG,SH3BP2,PTK2B,LCP2,SYK,ZAP70,LCK,SH2D1A,HCST,CD247,FCER1G,TYROBP,PTPN11,PTPN6,IFNA2,IFNA4,IFNA5,IFNA6,IFNA7,IFNA8,IFNA10,IFNA13,IFNA14,IFNA16,IFNA17,IFNA21,IFNB1,IFNAR1,IFNAR2,CD244,ITGB2,ITGAL,KLRC1,KIR2DL1,KIR2DL2,KIR2DL3,KIR2DL4,KIR2DL5A,KIR3DL2,KIR3DL1,CD48,ULBP3…
5	Organismal Systems	19	hsa04612	hsa04612_Antigen processing and presentation	60	CD74,HLA-DMA,CIITA,CTSB,CTSL1,CTSS,LGMN,CD4,CD8A,CD8B,HLA-C,HLA-F,HLA-G,HLA-DOA,HLA-DOB,HLA-DPA1,HLA-DPB1,HLA-DQA2,HLA-DQB1,HLA-DRA,HLA-DRB3,HLA-DRB4,HLA-DRB5,IFNA2,IFNA4,IFNA5,IFNA6,IFNA7,IFNA8,IFNA10,IFNA13,IFNA14,IFNA16,IFNA17,IFNA21,RFX5,RFXAP,RFXANK,CREB1,NFYA,NFYB,NFYC,KIR3DL3,KIR2DL1,KIR2DL2,KIR2DL3,KIR2DL4,KIR2DS4,KIR2DS5,KIR3DL1,KIR3DL2,KLRC1,KLRC2,KLRC3,KLRD1,KIR2DL5A,KLRC4,PSME3,PSME1,…
5	Organismal Systems	19	hsa04660	hsa04660_T cell receptor signaling pathway	82	NFKBIA,NFKBIB,NFKBIE,IKBKB,IKBKG,CHUK,MAP3K14,MAP3K8,AKT3,AKT1,AKT2,MALT1,BCL10,CARD11,PRKCQ,PDK1,GRB2,PIK3R5,PIK3CA,PIK3CB,PIK3CD,PIK3CG,PIK3R1,PIK3R2,PIK3R3,CD28,ICOS,SOS1,SOS2,RASGRP1,HRAS,KRAS,NRAS,PPP3CA,PPP3CB,PPP3CC,PPP3R1,PPP3R2,ITK,TEC,PLCG1,LAT,GRAP2,VAV3,VAV1,VAV2,NCK1,NCK2,ZAP70,FYN,CD4,CD8A,CD8B,CBLC,CBL,CBLB,LCK,PTPRC,PTPN6,NFKB1,RELA,CD40LG,FOS,JUN,NFAT5,NFATC1,NFATC2,NFATC3,NFATC4…
5	Organismal Systems	19	hsa04662	hsa04662_B cell receptor signaling pathway	58	NFKBIA,NFKBIB,NFKBIE,IKBKB,IKBKG,CHUK,MALT1,BCL10,CARD11,AKT3,AKT1,AKT2,PRKCB,VAV3,VAV1,VAV2,PIK3R5,PIK3CA,PIK3CB,PIK3CD,PIK3CG,PIK3R1,PIK3R2,PIK3R3,CD19,HRAS,KRAS,NRAS,RASGRP3,PPP3CA,PPP3CB,PPP3CC,PPP3R1,PPP3R2,PLCG2,BLNK,BTK,LYN,SYK,PTPN6,NFKB1,RELA,GSK3B,RAC1,RAC2,RAC3,FOS,JUN,NFAT5,NFATC1,NFATC2,NFATC3,NFATC4,CD79A,CD79B,LILRB3,CD22,CD72
5	Organismal Systems	19	hsa04664	hsa04664_Fc epsilon RI signaling pathway	65	MAP2K7,MAP2K4,MAP2K3,MAP2K6,PDK1,PIK3R5,PIK3CA,PIK3CB,PIK3CD,PIK3CG,PIK3R1,PIK3R2,PIK3R3,LCP2,BTK,SYK,LYN,LAT,PLCG1,PLCG2,MAPK1,MAPK3,MAP2K1,MAP2K2,RAF1,HRAS,KRAS,NRAS,SOS1,SOS2,GRB2,RAC1,RAC2,RAC3,VAV3,VAV1,VAV2,MAPK8,MAPK9,MAPK10,MAPK14,MAPK11,MAPK13,MAPK12,AKT3,AKT1,AKT2,FCER1G,MS4A2,PRKCA,PRKCB,PRKCD,PRKCE,PLA2G2D,PLA2G2E,PLA2G3,PLA2G1B,PLA2G2A,PLA2G4A,PLA2G5,PLA2G2F,PLA2G12A,PLA2G6,PLA2G10,P…
5	Organismal Systems	19	hsa04670	hsa04670_Leukocyte transendothelial migration	103	CLDN16,CLDN4,CLDN3,CLDN7,CLDN19,CLDN14,CLDN15,CLDN17,OCLN,CLDN20,CLDN11,CLDN18,CLDN22,CLDN5,CLDN10,CLDN8,CLDN6,CLDN2,CLDN1,CLDN9,ESAM,RAP1A,RAP1B,VAV3,VAV1,VAV2,ITGAL,RAC1,MSN,EZR,CDH5,CD99,PECAM1,ITGB2,RAPGEF3,RAPGEF4,ITK,TXK,RASSF5,PTK2B,CXCL12,CXCR4,GNAI1,GNAI2,GNAI3,THY1,VCAM1,ICAM1,MLLT4,SIPA1,PLCG1,PLCG2,F11R,JAM2,PIK3R5,PIK3CA,PIK3CB,PIK3CD,PIK3CG,PIK3R1,PIK3R2,PIK3R3,ACTB,ACTG1,MYL9,MYL2,…
5	Organismal Systems	19	hsa04910	hsa04910_Insulin signaling pathway	130	IKBKB,MAPK8,MAPK9,MAPK10,PTPRF,PTPN1,SOCS4,SOCS1,SOCS2,SOCS3,MKNK2,MKNK1,MAPK1,MAPK3,PRKAG2,PRKAG3,PRKAA1,PRKAA2,PRKAB1,PRKAB2,PRKAG1,INS,PPP1CA,PPP1CB,PPP1CC,PPP1R3A,PPP1R3C,PPP1R3D,PPP1R3B,CALML6,CALML5,PHKA1,PHKA2,PHKB,PHKG1,PHKG2,CALML3,PRKACA,PRKACB,PRKACG,PRKAR1A,PRKAR1B,PRKAR2A,PRKAR2B,PRKX,PRKY,EIF4EBP1,FOXO1,SOS1,SOS2,HRAS,KRAS,NRAS,MAP2K1,MAP2K2,SHC2,SHC4,SHC3,SHC1,TRIP10,INSR,RPS6KB1,R…
5	Organismal Systems	19	hsa04920	hsa04920_Adipocytokine signaling pathway	60	NFKB1,RELA,SOCS3,CPT1C,CPT1A,CPT1B,LEP,PRKAG2,PRKAG3,PRKAA1,PRKAA2,PRKAB1,PRKAB2,PRKAG1,ADIPOQ,ACACB,PPARA,ADIPOR1,ADIPOR2,PRKCQ,LEPR,CAMKK2,STK11,CAMKK1,CHUK,IKBKB,IKBKG,TNFRSF1B,STAT3,MAPK8,MAPK9,MAPK10,TRAF2,TNFRSF1A,TRADD,JAK2,TNF,FRAP1,NFKBIA,NFKBIB,NFKBIE,IRS1,IRS4,IRS2,ACSL1,ACSL3,ACSL4,ACSL6,ACSL5,AGRP,NPY,SLC2A1,SLC2A4,PCK1,PCK2,G6PC,G6PC2,POMC,PPARGC1A,PTPN11
5	Organismal Systems	19	hsa03320	hsa03320_PPAR signaling pathway	62	PPARA,RXRA,RXRB,RXRG,PPARD,PPARG,HMGCS2,APOA1,APOA2,APOC3,APOA5,PLTP,ME1,SCD,SCD5,FADS2,CYP7A1,CYP8B1,NR1H3,DBI,FABP1,SLC27A1,SLC27A4,LPL,ACSL1,ACSL3,ACSL4,ACSL6,ACSL5,EHHADH,CYP4A11,CYP4A22,ACAA1,SCP2,ACOX1,ACOX2,ACOX3,CPT1C,CPT1A,CPT1B,CPT2,ACADM,ANGPTL4,UCP1,FABP3,ACADL,ILK,PDPK1,UBC,CYP27A1,CD36,OLR1,PLIN,FABP4,ADIPOQ,SORBS1,MMP1,PCK1,PCK2,AQP7,GK,GK2
5	Organismal Systems	19	hsa04912	hsa04912_GnRH signaling pathway	85	PRKCA,PRKCB,PRKCD,ADCY1,ADCY2,ADCY3,ADCY5,ADCY6,ADCY7,ADCY8,ADCY9,ADCY4,PLCB1,PLCB2,PLCB3,PLCB4,CDC42,MAP2K3,MAP2K6,MAP3K2,MAP3K1,MAP3K3,MAP3K4,CALML6,CALML5,CALML3,GNA11,GNAQ,MMP14,GNRHR,GNAS,GNRH1,GNRH2,SRC,MMP2,PRKACA,PRKACB,PRKACG,PRKX,PRKY,MAPK1,MAPK3,MAP2K1,MAP2K2,RAF1,HRAS,KRAS,NRAS,SOS1,SOS2,GRB2,EGFR,HBEGF,MAP2K7,MAP2K4,MAPK8,MAPK9,MAPK10,MAPK7,PLA2G2D,PLA2G2E,PLA2G3,PLA2G1B,PLA2G2A,PLA2…
5	Organismal Systems	19	hsa04916	hsa04916_Melanogenesis	96	DVL1,DVL2,DVL3,MITF,PRKACA,PRKACB,PRKACG,PRKX,PRKY,CALML6,CALML5,CALML3,GNAI1,GNAI2,GNAI3,GNAO1,EDNRB,KIT,KITLG,FZD10,FZD2,FZD5,FZD3,FZD1,FZD4,FZD6,FZD7,FZD8,FZD9,PLCB1,PLCB2,PLCB3,PLCB4,CREBBP,EP300,LEF1,TCF7,TCF7L2,TCF7L1,GNAS,PRKCB,CREB3,CREB1,CREB3L4,CREB3L2,CREB3L3,CREB3L1,PRKCA,PRKCG,GSK3B,CTNNB1,GNAQ,WNT16,WNT4,WNT1,WNT2,WNT3,WNT5A,WNT6,WNT7A,WNT7B,WNT8A,WNT8B,WNT10B,WNT11,WNT2B,WNT9A,WNT9…
5	Organismal Systems	19	hsa04720	hsa04720_Long-term potentiation	63	PRKCA,PRKCB,PRKCG,CAMK4,CREBBP,EP300,CAMK2A,CAMK2B,CAMK2D,CAMK2G,PPP3CA,PPP3CB,PPP3CC,PPP3R1,PPP3R2,CALML6,CALML5,CALML3,RPS6KA6,RPS6KA1,RPS6KA2,RPS6KA3,GRIN1,GRIN2A,GRIN2B,GRIN2C,GRIN2D,PRKACA,PRKACB,PRKACG,PRKX,PRKY,PPP1R12A,PPP1CA,PPP1CB,PPP1CC,ADCY1,ADCY8,GRIA1,GRIA2,RAPGEF3,MAPK1,MAPK3,MAP2K1,MAP2K2,ARAF,RAF1,BRAF,HRAS,KRAS,NRAS,RAP1A,RAP1B,PPP1R1A,GNAQ,GRM1,GRM5,PLCB1,PLCB2,PLCB3,PLCB4,ATF4…
5	Organismal Systems	19	hsa04730	hsa04730_Long-term depression	67	PLCB1,PLCB2,PLCB3,PLCB4,GNA11,GNAQ,GRIA1,GRIA2,GRIA3,PLA2G2D,PLA2G2E,PLA2G3,PLA2G1B,PLA2G2A,PLA2G4A,PLA2G5,PLA2G2F,PLA2G12A,PLA2G6,PLA2G10,PLA2G12B,GNA13,GNA12,GNAI1,GNAI2,GNAI3,GNAO1,GNAS,GNAZ,NOS1,NOS3,GRM1,GRM5,PRKCA,PRKCB,PRKCG,IGF1R,CRHR1,CRH,IGF1,GUCY1A2,GUCY1A3,GUCY1B3,GUCY2C,GUCY2F,GUCY2D,NPR1,NPR2,PRKG1,PRKG2,C7orf16,MAPK1,MAPK3,MAP2K1,MAP2K2,ARAF,RAF1,BRAF,HRAS,KRAS,NRAS,PPP2CA,PPP2CB,P…
5	Organismal Systems	19	hsa04740	hsa04740_Olfactory transduction	355	CAMK2A,CAMK2B,CAMK2D,CAMK2G,GNAL,CALML6,CALML5,CALML3,PRKACA,PRKACB,PRKACG,PRKX,PRKY,ADCY3,OR5I1,OR52E2,OR52J3,OR51L1,OR51A7,OR51S1,OR51F2,OR52R1,OR4C46,OR4X2,OR4B1,OR52M1,OR52K2,OR5P2,OR5P3,OR8I2,OR2D3,OR2D2,OR52W1,OR56A4,OR56A1,OR10P1,OR10AD1,OR10A7,OR4K14,OR4L1,OR11H6,OR4D2,OR7D4,OR7G1,OR1M1,OR1I1,OR10H4,OR2M5,OR2M3,OR2T12,OR14C36,OR2T34,OR2T10,OR2T4,OR2T11,OR10J5,OR2B11,OR10T2,OR10X1,OR10Z1,O…
5	Organismal Systems	19	hsa04742	hsa04742_Taste transduction	39	TAS1R2,GNB1,GNB3,GNG3,GNG13,GNAT3,TAS1R3,PRKACA,PRKACB,PRKACG,PRKX,PRKY,TAS1R1,ADCY6,ADCY8,ADCY4,TAS2R40,TAS2R41,TAS2R48,TAS2R49,TAS2R50,TAS2R60,TAS2R42,TAS2R3,TAS2R4,TAS2R16,TAS2R1,TAS2R9,TAS2R8,TAS2R7,TAS2R13,TAS2R10,TAS2R14,TAS2R5,TAS2R38,GNAS,PLCB2,PDE1A,KCNB1
5	Organismal Systems	19	hsa04360	hsa04360_Axon guidance	116	RND1,CXCR4,RAC1,RAC2,RAC3,DCC,PPP3CA,PPP3CB,PPP3CC,PPP3R1,PPP3R2,NTNG1,SLIT2,SLIT1,FYN,PTK2,CDC42,PAK4,PAK1,PAK2,PAK3,PAK6,PAK7,RHOA,ITGB1,RASA1,NCK1,ROBO3,ROBO1,NGEF,EPHA2,EPHA1,EPHA3,EPHA4,EPHA5,EPHA7,EPHA8,EPHA6,ROBO2,EFNB1,EFNB2,EFNB3,EPHB1,EPHB2,EPHB3,EPHB4,EPHB6,SEMA7A,EFNA1,EFNA2,EFNA3,EFNA4,EFNA5,NTN1,RGS3,ARHGEF12,RHOD,LIMK1,LIMK2,PLXNB2,PLXNB1,PLXNB3,HRAS,KRAS,NRAS,PLXNA1,PLXNA2,PLXNA3,…
5	Organismal Systems	19	hsa04710	hsa04710_Circadian rhythm	11	CSNK1D,CSNK1E,CRY1,CRY2,ARNTL,NPAS2,CLOCK,NR1D1,PER1,PER3,PER2
6	Human Diseases	28	hsa05210	hsa05210_Colorectal cancer	50	DCC,CASP3,PIK3R5,PIK3CA,PIK3CB,PIK3CD,PIK3CG,PIK3R1,PIK3R2,PIK3R3,CASP9,APPL1,SMAD2,SMAD3,ACVR1C,TGFBR1,ACVR1B,KRAS,ARAF,RAF1,BRAF,RALGDS,RAC1,RAC2,RAC3,MYC,MAP2K1,MAPK1,MAPK3,JUN,FOS,LEF1,TCF7,TCF7L2,TCF7L1,GSK3B,CTNNB1,AKT3,AKT1,AKT2,TGFBR2,BAX,SMAD4,MAPK8,MAPK9,MAPK10,CCND1,BIRC5,BAD,BCL2
6	Human Diseases	28	hsa05212	hsa05212_Pancreatic cancer	69	KRAS,ARHGEF6,AKT3,AKT1,AKT2,RAC1,RAC2,RAC3,CHUK,IKBKB,IKBKG,NFKB1,RELA,BAD,ARAF,RAF1,BRAF,MAP2K1,RALGDS,RALA,RALB,RALBP1,TGFA,EGF,EGFR,ERBB2,JAK1,STAT3,STAT1,CDKN2A,CDK4,CDK6,RB1,TGFB1,TGFB2,TGFB3,ACVR1C,TGFBR1,ACVR1B,TGFBR2,SMAD2,SMAD3,CCND1,PIK3R5,PIK3CA,PIK3CB,PIK3CD,PIK3CG,PIK3R1,PIK3R2,PIK3R3,BCL2L1,CASP9,FIGF,PGF,VEGFA,VEGFB,VEGFC,MAPK1,MAPK3,MAPK8,MAPK9,MAPK10,PLD1,CDC42,E2F1,E2F2,E2F3,SMA…
6	Human Diseases	28	hsa05214	hsa05214_Glioma	61	EGF,TGFA,PDGFA,PDGFB,IGF1,EGFR,PDGFRA,PDGFRB,IGF1R,CALML6,CALML5,CALML3,CAMK2A,CAMK2B,CAMK2D,CAMK2G,PRKCA,PRKCB,PRKCG,SHC2,SHC4,SHC3,SHC1,GRB2,SOS1,SOS2,ARAF,RAF1,BRAF,MAP2K1,MAP2K2,AKT3,AKT1,AKT2,MDM2,CDKN2A,TP53,CCND1,CDK4,CDK6,RB1,HRAS,KRAS,NRAS,CDKN1A,PLCG1,PLCG2,PIK3R5,PIK3CA,PIK3CB,PIK3CD,PIK3CG,PIK3R1,PIK3R2,PIK3R3,MAPK1,MAPK3,FRAP1,E2F1,E2F2,E2F3
6	Human Diseases	28	hsa05216	hsa05216_Thyroid cancer	28	HRAS,KRAS,NRAS,PPARG,BRAF,MAP2K1,MAP2K2,PAX8,CTNNB1,RET,CCDC6,NCOA4,TFG,NTRK1,TPM3,TPR,LEF1,TCF7,TCF7L2,TCF7L1,RXRA,RXRB,RXRG,MAPK1,MAPK3,CDH1,MYC,CCND1
6	Human Diseases	28	hsa05221	hsa05221_Acute myeloid leukemia	57	RARA,ZBTB16,KRAS,NRAS,FLT3,RUNX1,RUNX1T1,STAT3,STAT5A,STAT5B,JUP,PML,HRAS,CHUK,IKBKB,IKBKG,SOS1,SOS2,GRB2,KIT,FRAP1,AKT3,AKT1,AKT2,PIK3R5,PIK3CA,PIK3CB,PIK3CD,PIK3CG,PIK3R1,PIK3R2,PIK3R3,MAP2K1,MAP2K2,ARAF,RAF1,BRAF,CCNA1,SPI1,CEBPA,PIM1,PIM2,CCND1,MYC,PPARD,LEF1,TCF7,TCF7L2,TCF7L1,NFKB1,RELA,RPS6KB1,RPS6KB2,EIF4EBP1,BAD,MAPK1,MAPK3
6	Human Diseases	28	hsa05220	hsa05220_Chronic myeloid leukemia	73	EVI1,RUNX1,ABL1,BCR,TP53,TGFB1,TGFB2,TGFB3,TGFBR2,ACVR1C,TGFBR1,ACVR1B,STAT5A,STAT5B,SMAD4,NFKB1,RELA,MDM2,CHUK,IKBKB,IKBKG,BAD,CDKN2A,CDKN1A,SOS1,SOS2,GRB2,CRK,CRKL,CBLC,CBL,CBLB,E2F1,E2F2,E2F3,CDK4,CDK6,CCND1,AKT3,AKT1,AKT2,PIK3R5,PIK3CA,PIK3CB,PIK3CD,PIK3CG,PIK3R1,PIK3R2,PIK3R3,MAP2K1,MAP2K2,ARAF,RAF1,BRAF,HRAS,KRAS,NRAS,HDAC1,HDAC2,CTBP1,CTBP2,SHC2,SHC4,SHC3,SHC1,MYC,SMAD3,BCL2L1,NFKBIA,RB1,C…
6	Human Diseases	28	hsa05217	hsa05217_Basal cell carcinoma	47	GLI1,GLI2,GLI3,WNT16,WNT4,WNT1,WNT2,WNT3,WNT5A,WNT6,WNT7A,WNT7B,WNT8A,WNT8B,WNT10B,WNT11,WNT2B,WNT9A,WNT9B,WNT10A,WNT5B,WNT3A,SHH,DVL1,DVL2,DVL3,FZD10,FZD2,FZD5,FZD3,FZD1,FZD4,FZD6,FZD7,FZD8,FZD9,CTNNB1,GSK3B,BMP2,BMP4,HHIP,PTCH1,PTCH2,LEF1,TCF7,TCF7L2,TCF7L1
6	Human Diseases	28	hsa05218	hsa05218_Melanoma	67	BRAF,TP53,NRAS,CDK4,CCND1,EGFR,FGFR1,IGF1R,MET,PDGFRA,PDGFRB,EGF,FGF1,FGF2,FGF3,FGF4,FGF5,FGF6,FGF7,FGF8,FGF9,FGF10,FGF11,FGF12,FGF13,FGF14,FGF20,FGF21,FGF22,HGF,IGF1,PDGFA,PDGFB,PDGFC,PDGFD,FGF23,FGF18,FGF17,FGF19,CDKN2A,CDKN1A,MDM2,E2F1,E2F2,E2F3,CDK6,AKT3,AKT1,AKT2,PIK3R5,PIK3CA,PIK3CB,PIK3CD,PIK3CG,PIK3R1,PIK3R2,PIK3R3,MAPK1,MAPK3,MAP2K1,MAP2K2,ARAF,RAF1,HRAS,KRAS,RB1,BAD
6	Human Diseases	28	hsa05211	hsa05211_Renal cell carcinoma	59	PTPN11,ARNT,ARNT2,CREBBP,EP300,EGLN3,EGLN1,EPAS1,HIF1A,RAC1,CRK,CRKL,RAPGEF1,GRB2,MET,GAB1,CDC42,PIK3R5,PIK3CA,PIK3CB,PIK3CD,PIK3CG,PIK3R1,PIK3R2,PIK3R3,HGF,MAPK1,MAPK3,MAP2K1,MAP2K2,ARAF,RAF1,BRAF,SLC2A1,FIGF,PGF,VEGFA,VEGFB,VEGFC,TGFB1,TGFB2,TGFB3,PDGFB,TGFA,PAK4,PAK1,PAK2,PAK3,PAK6,PAK7,RAP1A,RAP1B,SOS1,SOS2,AKT3,AKT1,AKT2,ETS1,JUN
6	Human Diseases	28	hsa05219	hsa05219_Bladder cancer	29	HRAS,CDKN2A,CDKN1A,RASSF1,DAPK1,DAPK3,DAPK2,MDM2,E2F1,E2F2,E2F3,FGFR3,CDK4,CCND1,EGF,MAPK1,MAPK3,MAP2K1,MAP2K2,ARAF,RAF1,BRAF,KRAS,NRAS,TP53,RB1,ERBB2,EGFR,RPS6KA5
6	Human Diseases	28	hsa05215	hsa05215_Prostate cancer	86	AR,NFKB1,RELA,CDKN1B,NKX3-1,LEF1,TCF7,TCF7L2,TCF7L1,CREBBP,EP300,MDM2,CDK2,CTNNB1,E2F1,E2F2,E2F3,HRAS,KRAS,NRAS,EGFR,ERBB2,FGFR1,FGFR2,IGF1R,INSRR,PDGFRA,PDGFRB,CHUK,IKBKB,IKBKG,CREB3,CREB1,CREB3L4,ATF4,CREB3L2,CREB3L3,CREB3L1,CREB5,CCNE1,CCNE2,EGF,IGF1,INS,PDGFA,PDGFB,PDGFC,TGFA,PDGFD,PDPK1,SOS1,SOS2,GRB2,GSK3B,HSP90AA1,HSP90AB1,HSP90B1,AKT3,AKT1,AKT2,PIK3R5,PIK3CA,PIK3CB,PIK3CD,PIK3CG,PIK3R1,PI…
6	Human Diseases	28	hsa05213	hsa05213_Endometrial cancer	43	CTNNB1,HRAS,KRAS,NRAS,APC2,AXIN1,AXIN2,GSK3B,ILK,LEF1,TCF7,TCF7L2,TCF7L1,PDPK1,SOS1,SOS2,GRB2,EGFR,AKT3,AKT1,AKT2,PIK3R5,PIK3CA,PIK3CB,PIK3CD,PIK3CG,PIK3R1,PIK3R2,PIK3R3,EGF,MAPK1,MAPK3,MAP2K1,MAP2K2,ARAF,RAF1,BRAF,MYC,CCND1,CASP9,BAD,FOXO3,ELK1
6	Human Diseases	28	hsa05222	hsa05222_Small cell lung cancer	74	CCNE1,CCNE2,CDK2,CCND1,ITGB1,ITGA6,ITGA2,ITGA2B,ITGA3,ITGAV,PIAS3,PIAS4,PIAS1,PIAS2,CDKN1B,AKT3,AKT1,AKT2,CKS1B,APAF1,MAX,MYC,PIK3R5,PIK3CA,PIK3CB,PIK3CD,PIK3CG,PIK3R1,PIK3R2,PIK3R3,PTK2,CYCS,LAMC3,COL4A1,COL4A2,COL4A4,COL4A6,LAMB4,FN1,LAMA3,LAMA4,LAMB1,LAMB2,LAMB3,LAMC1,LAMC2,CHUK,IKBKB,IKBKG,NFKBIA,E2F1,E2F2,E2F3,CDK4,CDK6,NFKB1,RELA,SKP2,CDKN2B,RB1,CASP9,BIRC2,BIRC3,XIAP,BCL2L1,TRAF1,TRAF2,TRA…
6	Human Diseases	28	hsa05223	hsa05223_Non-small cell lung cancer	48	PRKCA,PRKCB,PRKCG,AKT3,AKT1,AKT2,PDPK1,PIK3R5,PIK3CA,PIK3CB,PIK3CD,PIK3CG,PIK3R1,PIK3R2,PIK3R3,CDK4,CDK6,CCND1,E2F1,E2F2,E2F3,HRAS,KRAS,NRAS,PLCG1,PLCG2,TGFA,EGFR,ERBB2,EGF,SOS1,SOS2,GRB2,RASSF1,RASSF5,CDKN2A,MAPK1,MAPK3,MAP2K1,MAP2K2,ARAF,RAF1,BRAF,BAD,CASP9,FOXO3,RB1,STK4
6	Human Diseases	28	hsa05322	hsa05322_Systemic lupus erythematosus	12	C4B,C2,C1S,C1QA,C1QB,C1QC,CD80,CD86,CD40LG,C3,CD28,CD40
6	Human Diseases	28	hsa05320	hsa05320_Autoimmune thyroid disease	7	CD40LG,FASLG,CD80,CD86,CD40,FAS,CD28
6	Human Diseases	28	hsa05330	hsa05330_Allograft rejection	7	CD40LG,FASLG,CD80,CD86,CD40,FAS,CD28
6	Human Diseases	28	hsa05332	hsa05332_Graft-versus-host disease	16	FASLG,HLA-C,HLA-F,HLA-G,CD80,CD86,FAS,KIR2DL1,KIR2DL2,KIR2DL3,KIR3DL1,KIR3DL2,KLRC1,KLRD1,KIR2DL5A,CD28
6	Human Diseases	28	hsa05010	hsa05010_Alzheimer's disease	9	GSK3B,NAE1,BACE1,BACE2,APP,MAPT,APBB1,APOE,GAPDH
6	Human Diseases	28	hsa05012	hsa05012_Parkinson's disease	18	UBA1,UBA7,UBB,UBE2L3,UBE2L6,CYCS,HTRA2,SLC25A4,SLC25A5,SLC25A6,PPID,VDAC1,VDAC2,VDAC3,SLC25A31,CASP9,APAF1,CASP3
6	Human Diseases	28	hsa05014	hsa05014_Amyotrophic lateral sclerosis (ALS)	36	SOD1,CYCS,TNF,BAX,BAD,BCL2,BCL2L1,APAF1,CASP9,TNFRSF1A,TNFRSF1B,DAXX,MAP3K5,MAP2K3,MAP2K6,MAPK14,MAPK11,MAPK13,MAPK12,PRPH,PRPH2,ALS2,TOMM40,TOMM40L,DERL1,PPP3CA,PPP3CB,PPP3CC,PPP3R1,PPP3R2,NEFL,CASP3,NEFM,NEFH,RAB5A,RAC1
6	Human Diseases	28	hsa04940	hsa04940_Type I diabetes mellitus	5	CD80,CD86,FASLG,CD28,FAS
6	Human Diseases	28	hsa04930	hsa04930_Type II diabetes mellitus	40	PIK3R5,PIK3CA,PIK3CB,PIK3CD,PIK3CG,PIK3R1,PIK3R2,PIK3R3,IRS1,INSR,INS,SOCS4,SOCS1,SOCS2,SOCS3,MAPK1,MAPK3,ADIPOQ,IKBKB,PRKCD,PRKCE,PDX1,IRS4,IRS2,MAPK8,MAPK9,MAPK10,PRKCZ,TNF,CACNA1A,CACNA1B,CACNA1C,CACNA1D,CACNA1E,CACNA1G,FRAP1,MAFA,KCNJ11,ABCC8,SLC2A4
6	Human Diseases	28	hsa04950	hsa04950_Maturity onset diabetes of the young	23	HES1,ONECUT1,PDX1,NEUROD1,MAFA,NKX2-2,HNF1A,PAX6,NEUROG3,HNF4A,HHEX,MNX1,FOXA2,HNF1B,NR5A2,NKX6-1,INS,IAPP,HNF4G,FOXA3,PAX4,PKLR,SLC2A2
6	Human Diseases	28	hsa05110	hsa05110_Vibrio cholerae infection	24	ERO1L,GNAS,KCNQ1,PRKCA,PRKCB,PRKCG,SLC12A2,PRKACA,PRKACB,PRKACG,PRKX,PRKY,PDIA4,ADCY3,ADCY9,PLCG1,PLCG2,ACTA1,ACTA2,ACTB,ACTC1,ACTG1,ACTG2,CFTR
6	Human Diseases	28	hsa05120	hsa05120_Epithelial cell signaling in Helicobacter pylori infection	37	MAPK14,MAPK11,MAPK13,MAPK12,JUN,MAPK8,MAPK9,MAPK10,MAP2K4,CHUK,IKBKB,NFKBIA,PAK1,NFKB1,RELA,IL8,MAP3K14,IGSF5,F11R,JAM2,JAM3,ADAM17,HBEGF,ADAM10,IL8RA,IL8RB,CSK,PTPRZ1,NOD1,CXCL1,CCL5,IKBKG,TJP1,EGFR,LYN,SRC,GIT1
6	Human Diseases	28	hsa05130	hsa05130_Pathogenic Escherichia coli infection - EHEC	29	CD14,TUBA1B,TUBA3E,TUBA8,TUBA4A,TUBA3C,TUBA1A,TUBAL3,TUBA1C,ARPC5,ARPC5L,WAS,WASL,ARHGEF2,RHOA,TUBB3,TUBB4,TUBB2C,TUBB,TUBB2B,TUBB4Q,TUBB2A,TUBB1,TUBB6,TLR4,ACTB,ACTG1,ROCK1,ROCK2
6	Human Diseases	28	hsa05131	hsa05131_Pathogenic Escherichia coli infection - EPEC	29	CD14,TUBA1B,TUBA3E,TUBA8,TUBA4A,TUBA3C,TUBA1A,TUBAL3,TUBA1C,ARPC5,ARPC5L,WAS,WASL,ARHGEF2,RHOA,TUBB3,TUBB4,TUBB2C,TUBB,TUBB2B,TUBB4Q,TUBB2A,TUBB1,TUBB6,TLR4,ACTB,ACTG1,ROCK1,ROCK2
