# Supplementary material for: Classification and Analysis of Regulatory Pathways Using Graph Property, Biochemical and Physicochemical Property, and Functional Property
Source: PLoS One. 2011 Sep 28;6(9):e25297. doi: 10.1371/journal.pone.0025297 (PMC3182212; doi:10.1371/journal.pone.0025297)
Supplement: Table S3 — The IFS results for NNA, SMO and BayesNet. (XLS) [file pone.0025297.s003.xls]

## Sheet: TableS3
Table S3: The IFS results for NNA, SMO and BayesNet
Numbers of features	Accuray of NNA	Accuray of SMO	Accuray of BayesNet
2	0.548611	0.6233	0.6164
3	0.569444	0.6233	0.5753
4	0.611111	0.6438	0.5959
5	0.666667	0.6986	0.6233
6	0.673611	0.6986	0.6233
7	0.6875	0.7192	0.6438
8	0.6875	0.7055	0.6233
9	0.708333	0.7055	0.6164
10	0.701389	0.6986	0.637
11	0.701389	0.7055	0.637
12	0.715278	0.726	0.6096
13	0.708333	0.7397	0.6301
14	0.708333	0.7397	0.6233
15	0.708333	0.7466	0.6164
16	0.722222	0.7329	0.637
17	0.715278	0.7397	0.637
18	0.715278	0.7329	0.6233
19	0.715278	0.7466	0.6301
20	0.701389	0.7466	0.6438
21	0.708333	0.7397	0.6438
22	0.715278	0.726	0.6438
23	0.722222	0.7192	0.6438
24	0.715278	0.726	0.6507
25	0.722222	0.726	0.6575
26	0.715278	0.726	0.6507
27	0.715278	0.7192	0.6438
28	0.708333	0.7466	0.637
29	0.722222	0.7671	0.6438
30	0.722222	0.7466	0.6438
31	0.708333	0.7671	0.6575
32	0.722222	0.774	0.6575
33	0.722222	0.7603	0.6575
34	0.736111	0.7603	0.6712
35	0.736111	0.7534	0.6575
36	0.75	0.7671	0.6644
37	0.743056	0.7671	0.6438
38	0.75	0.7671	0.6507
39	0.729167	0.7603	0.6575
40	0.722222	0.7603	0.6438
41	0.701389	0.7534	0.637
42	0.694444	0.7534	0.6301
43	0.6875	0.7534	0.637
44	0.6875	0.7534	0.6438
45	0.680556	0.7534	0.637
46	0.6875	0.7466	0.6575
47	0.708333	0.7603	0.637
48	0.694444	0.7671	0.6507
49	0.701389	0.7877	0.6301
50	0.708333	0.7603	0.6438
51	0.701389	0.7808	0.6438
52	0.6875	0.7671	0.637
53	0.680556	0.7603	0.6575
54	0.694444	0.7603	0.6507
55	0.701389	0.7603	0.6575
56	0.694444	0.7603	0.6507
57	0.708333	0.7603	0.6438
58	0.708333	0.7534	0.6575
59	0.715278	0.7671	0.6849
60	0.722222	0.7671	0.6644
61	0.708333	0.7671	0.6575
62	0.708333	0.7671	0.6644
63	0.708333	0.7603	0.6644
64	0.708333	0.7671	0.6575
65	0.715278	0.7671	0.6575
66	0.701389	0.7603	0.6644
67	0.708333	0.7603	0.6712
68	0.715278	0.7603	0.6644
69	0.722222	0.7603	0.6712
70	0.729167	0.7603	0.6575
71	0.722222	0.7534	0.6644
72	0.729167	0.7466	0.6575
73	0.715278	0.7466	0.6712
74	0.729167	0.7397	0.6781
75	0.715278	0.7466	0.6781
76	0.708333	0.7466	0.6712
77	0.701389	0.7397	0.6918
78	0.701389	0.7329	0.6918
79	0.708333	0.726	0.6849
80	0.708333	0.726	0.6849
81	0.708333	0.7329	0.6644
82	0.708333	0.7397	0.6644
83	0.715278	0.7397	0.6712
84	0.722222	0.726	0.6575
85	0.722222	0.726	0.6644
86	0.715278	0.726	0.6644
87	0.715278	0.726	0.6644
88	0.715278	0.7329	0.6712
89	0.722222	0.7329	0.6781
90	0.722222	0.726	0.6781
91	0.722222	0.7397	0.6781
92	0.722222	0.7397	0.6781
93	0.722222	0.7397	0.6712
94	0.722222	0.7397	0.6918
95	0.722222	0.7329	0.6781
96	0.715278	0.7397	0.6781
97	0.715278	0.7397	0.6575
98	0.708333	0.7397	0.6575
99	0.708333	0.7397	0.6575
100	0.708333	0.7466	0.6712
101	0.708333	0.7466	0.6781
102	0.708333	0.7534	0.6712
103	0.708333	0.7603	0.6712
104	0.708333	0.7603	0.6712
105	0.701389	0.7603	0.6712
106	0.701389	0.7534	0.6712
107	0.708333	0.7534	0.6644
108	0.701389	0.7534	0.6644
109	0.708333	0.7603	0.6644
110	0.708333	0.7534	0.6575
111	0.708333	0.7603	0.6644
112	0.708333	0.7534	0.6575
113	0.708333	0.7534	0.6575
114	0.708333	0.7534	0.6575
115	0.708333	0.7603	0.6575
116	0.708333	0.7397	0.6575
117	0.715278	0.7466	0.6575
118	0.715278	0.7397	0.6644
119	0.708333	0.7397	0.6644
120	0.715278	0.7397	0.6575
121	0.715278	0.7329	0.6575
122	0.715278	0.7397	0.6644
123	0.715278	0.7466	0.6781
124	0.722222	0.7534	0.6918
125	0.722222	0.7466	0.6849
126	0.722222	0.7466	0.6781
127	0.722222	0.7466	0.6781
128	0.715278	0.7466	0.6781
129	0.715278	0.7397	0.6712
130	0.722222	0.7397	0.6644
131	0.722222	0.7466	0.6781
132	0.729167	0.7397	0.6781
133	0.715278	0.7397	0.6849
134	0.708333	0.7397	0.6849
135	0.708333	0.7397	0.6849
136	0.708333	0.7329	0.6781
137	0.708333	0.7329	0.6849
138	0.708333	0.7329	0.6781
139	0.715278	0.7329	0.6781
140	0.715278	0.7329	0.6712
141	0.715278	0.7329	0.6781
142	0.708333	0.7329	0.6712
143	0.708333	0.726	0.6781
144	0.708333	0.7192	0.6781
145	0.722222	0.7192	0.6781
146	0.715278	0.7192	0.6781
147	0.708333	0.7192	0.6781
148	0.708333	0.7329	0.6781
149	0.701389	0.726	0.6644
150	0.701389	0.726	0.6644
151	0.701389	0.726	0.6712
152	0.701389	0.726	0.6712
153	0.701389	0.726	0.6712
154	0.701389	0.726	0.6644
155	0.701389	0.726	0.6644
156	0.701389	0.726	0.6712
157	0.708333	0.726	0.6712
158	0.715278	0.7329	0.6712
159	0.708333	0.7329	0.6781
160	0.715278	0.7329	0.6781
161	0.708333	0.7329	0.6712
162	0.715278	0.726	0.6781
163	0.715278	0.7397	0.6849
164	0.715278	0.7466	0.6849
165	0.708333	0.7466	0.6849
166	0.708333	0.7466	0.6849
167	0.708333	0.7534	0.6918
168	0.708333	0.7534	0.6918
169	0.715278	0.7534	0.6918
170	0.722222	0.7466	0.6918
171	0.722222	0.7466	0.6918
172	0.715278	0.7466	0.6918
173	0.715278	0.7603	0.6918
174	0.715278	0.7397	0.6918
175	0.715278	0.7329	0.6849
176	0.722222	0.7329	0.6918
177	0.715278	0.726	0.6712
178	0.722222	0.726	0.6849
179	0.715278	0.726	0.6849
180	0.729167	0.726	0.6849
181	0.736111	0.726	0.6712
182	0.736111	0.7192	0.6644
183	0.736111	0.726	0.6781
184	0.736111	0.726	0.6712
185	0.736111	0.726	0.6849
186	0.743056	0.7192	0.6849
187	0.743056	0.726	0.6918
188	0.736111	0.7192	0.6849
189	0.736111	0.7329	0.6918
190	0.736111	0.7329	0.6986
191	0.736111	0.726	0.6918
192	0.743056	0.7329	0.6986
193	0.736111	0.726	0.6986
194	0.736111	0.7329	0.6986
195	0.729167	0.726	0.6918
196	0.729167	0.726	0.6918
197	0.729167	0.7192	0.6781
198	0.729167	0.7397	0.6781
199	0.736111	0.7397	0.6849
200	0.736111	0.7329	0.6781
201	0.736111	0.7466	0.6712
202	0.743056	0.7466	0.6781
203	0.743056	0.7466	0.6644
204	0.743056	0.7466	0.6712
205	0.743056	0.7397	0.6644
206	0.743056	0.7397	0.6644
207	0.743056	0.7397	0.6781
208	0.743056	0.7397	0.6849
209	0.743056	0.7397	0.6918
210	0.743056	0.7397	0.6986
211	0.736111	0.7397	0.7055
212	0.736111	0.7397	0.7055
213	0.736111	0.7466	0.6986
214	0.743056	0.7466	0.6986
215	0.743056	0.7397	0.7055
216	0.743056	0.7397	0.6986
217	0.729167	0.7397	0.6986
218	0.729167	0.7466	0.6918
219	0.736111	0.7466	0.6849
220	0.736111	0.7466	0.6849
221	0.729167	0.7466	0.6849
222	0.722222	0.7466	0.6781
223	0.722222	0.7466	0.6849
224	0.729167	0.7466	0.6712
225	0.743056	0.7466	0.6712
226	0.736111	0.7466	0.6781
227	0.736111	0.7466	0.6781
228	0.736111	0.7466	0.6781
229	0.743056	0.7397	0.6781
230	0.743056	0.7466	0.6712
231	0.743056	0.7466	0.6781
232	0.743056	0.7466	0.6781
233	0.736111	0.7534	0.6712
234	0.736111	0.7534	0.6712
235	0.736111	0.7466	0.6712
236	0.743056	0.7466	0.6712
237	0.743056	0.7466	0.6712
238	0.736111	0.7466	0.6712
239	0.736111	0.7466	0.6781
240	0.736111	0.7534	0.6781
241	0.736111	0.7603	0.6781
242	0.729167	0.7603	0.6712
243	0.729167	0.7603	0.6712
244	0.722222	0.7534	0.6712
245	0.722222	0.7534	0.6712
246	0.722222	0.7534	0.6712
247	0.729167	0.7534	0.6712
248	0.729167	0.7534	0.6644
249	0.729167	0.7534	0.6644
250	0.729167	0.7534	0.6644
251	0.729167	0.7534	0.6644
252	0.729167	0.7534	0.6644
253	0.729167	0.7671	0.6712
254	0.729167	0.7671	0.6712
255	0.729167	0.7671	0.6644
256	0.729167	0.7671	0.6712
257	0.729167	0.7671	0.6712
258	0.729167	0.7671	0.6712
259	0.729167	0.7603	0.6644
260	0.729167	0.7534	0.6644
261	0.729167	0.7603	0.6644
262	0.729167	0.7603	0.6644
263	0.722222	0.7603	0.6712
264	0.722222	0.7603	0.6644
265	0.729167	0.7603	0.6644
266	0.722222	0.7603	0.6644
267	0.722222	0.7603	0.6644
268	0.729167	0.7603	0.6644
269	0.722222	0.7671	0.6712
270	0.722222	0.7671	0.6712
271	0.722222	0.7534	0.6575
272	0.722222	0.7671	0.6644
273	0.715278	0.7671	0.6712
274	0.715278	0.7671	0.6712
275	0.708333	0.7671	0.6712
276	0.708333	0.774	0.6781
277	0.715278	0.7671	0.6644
278	0.708333	0.7603	0.6712
279	0.708333	0.774	0.6712
280	0.708333	0.774	0.6712
281	0.708333	0.774	0.6712
282	0.708333	0.774	0.6712
283	0.708333	0.7671	0.6712
284	0.708333	0.7671	0.6712
285	0.708333	0.7671	0.6712
286	0.708333	0.7671	0.6712
287	0.715278	0.7671	0.6712
288	0.729167	0.774	0.6712
289	0.722222	0.774	0.6781
290	0.729167	0.7671	0.6712
291	0.729167	0.7671	0.6712
292	0.729167	0.7671	0.6712
293	0.729167	0.7671	0.6712
294	0.722222	0.7671	0.6712
295	0.722222	0.7671	0.6712
296	0.722222	0.7671	0.6712
297	0.722222	0.774	0.6712
298	0.722222	0.774	0.6712
299	0.722222	0.7671	0.6712
300	0.729167	0.7671	0.6712
301	0.729167	0.7603	0.6644
302	0.722222	0.7603	0.6644
303	0.722222	0.7603	0.6575
304	0.729167	0.7603	0.6575
305	0.729167	0.7603	0.6575
306	0.729167	0.7671	0.6575
307	0.729167	0.7671	0.6575
308	0.729167	0.774	0.6575
309	0.729167	0.7603	0.6575
310	0.722222	0.7534	0.6575
311	0.722222	0.7603	0.6575
312	0.722222	0.7603	0.6575
313	0.722222	0.7534	0.6575
314	0.715278	0.7671	0.6575
315	0.715278	0.7671	0.6575
316	0.715278	0.7603	0.6575
317	0.715278	0.7603	0.6575
318	0.715278	0.7534	0.6575
319	0.715278	0.7466	0.6575
320	0.715278	0.7466	0.6575
321	0.715278	0.7466	0.6575
322	0.708333	0.7534	0.6575
323	0.708333	0.7534	0.6575
324	0.708333	0.7534	0.6575
325	0.708333	0.7603	0.6575
326	0.701389	0.7534	0.6575
327	0.701389	0.7534	0.6575
328	0.701389	0.7603	0.6575
329	0.708333	0.7534	0.6575
330	0.708333	0.7534	0.6575
331	0.701389	0.7534	0.6575
332	0.701389	0.7534	0.6575
333	0.708333	0.7534	0.6575
334	0.708333	0.7534	0.6575
335	0.708333	0.7534	0.6575
336	0.701389	0.7534	0.6575
337	0.694444	0.7534	0.6575
338	0.694444	0.7603	0.6507
339	0.694444	0.7534	0.6507
340	0.701389	0.7534	0.6507
341	0.701389	0.7534	0.6575
342	0.708333	0.7534	0.6575
343	0.708333	0.7534	0.6575
344	0.701389	0.7534	0.6507
345	0.701389	0.7534	0.6438
346	0.708333	0.7534	0.6438
347	0.708333	0.7466	0.6438
348	0.708333	0.7466	0.6507
349	0.708333	0.7603	0.6507
350	0.708333	0.7603	0.6507
351	0.708333	0.7603	0.6507
352	0.708333	0.7671	0.6507
353	0.708333	0.7671	0.6507
354	0.708333	0.7671	0.6507
355	0.708333	0.7603	0.6507
356	0.708333	0.7466	0.6507
357	0.708333	0.7534	0.6507
358	0.708333	0.7534	0.6507
359	0.708333	0.7534	0.6438
360	0.708333	0.7534	0.6507
361	0.708333	0.7534	0.6507
362	0.715278	0.7534	0.6507
363	0.715278	0.7534	0.6507
364	0.715278	0.7466	0.6507
365	0.708333	0.7466	0.6438
366	0.701389	0.7466	0.6438
367	0.701389	0.7466	0.6438
368	0.701389	0.7466	0.6438
369	0.701389	0.7466	0.6438
370	0.708333	0.7534	0.6438
371	0.701389	0.7534	0.6438
372	0.708333	0.7534	0.6438
373	0.708333	0.7534	0.6438
374	0.715278	0.7534	0.6438
375	0.708333	0.7534	0.6438
376	0.701389	0.7534	0.6438
377	0.694444	0.7534	0.6438
378	0.694444	0.7466	0.6438
379	0.701389	0.7466	0.6438
380	0.701389	0.7466	0.6438
381	0.694444	0.7466	0.6438
382	0.701389	0.7534	0.6438
383	0.701389	0.7466	0.6438
384	0.708333	0.7466	0.6438
385	0.708333	0.7466	0.6438
386	0.708333	0.7466	0.6438
387	0.708333	0.7534	0.6438
388	0.708333	0.7466	0.6438
389	0.715278	0.7397	0.6507
390	0.715278	0.7397	0.6507
391	0.715278	0.7397	0.6507
392	0.715278	0.7397	0.6507
393	0.715278	0.7397	0.6507
394	0.715278	0.7397	0.6507
395	0.715278	0.7329	0.6507
396	0.708333	0.7329	0.6507
397	0.708333	0.7329	0.6507
398	0.708333	0.7329	0.6507
399	0.708333	0.7329	0.6438
400	0.715278	0.7329	0.637
401	0.715278	0.7329	0.637
402	0.715278	0.7329	0.6438
403	0.715278	0.7329	0.6438
404	0.715278	0.7329	0.6438
405	0.715278	0.7329	0.6507
406	0.715278	0.7329	0.6507
407	0.708333	0.7329	0.6507
408	0.701389	0.7329	0.6438
409	0.701389	0.7329	0.6507
410	0.701389	0.7329	0.6438
411	0.701389	0.7329	0.6438
412	0.708333	0.7329	0.6438
413	0.701389	0.7329	0.6438
414	0.708333	0.7329	0.6438
415	0.708333	0.7397	0.6438
416	0.708333	0.7397	0.6438
417	0.708333	0.7397	0.6507
418	0.708333	0.7397	0.6575
419	0.701389	0.7397	0.6575
420	0.701389	0.7397	0.6575
421	0.701389	0.7397	0.6575
422	0.701389	0.7397	0.6507
423	0.694444	0.7466	0.6438
424	0.694444	0.7466	0.6438
425	0.701389	0.7466	0.6438
426	0.701389	0.7466	0.6438
427	0.701389	0.7397	0.6438
428	0.701389	0.7397	0.6438
429	0.701389	0.7397	0.6438
430	0.701389	0.7329	0.6507
431	0.701389	0.7329	0.6438
432	0.701389	0.7329	0.6438
433	0.701389	0.7329	0.6301
434	0.701389	0.7329	0.6233
435	0.694444	0.7397	0.6301
436	0.694444	0.7397	0.6301
437	0.694444	0.7466	0.6301
438	0.694444	0.7534	0.6301
439	0.694444	0.7466	0.6301
440	0.694444	0.7466	0.6507
441	0.694444	0.7466	0.6438
442	0.694444	0.7397	0.6438
443	0.694444	0.7397	0.637
444	0.694444	0.7466	0.6301
445	0.694444	0.7397	0.637
446	0.6875	0.7397	0.637
447	0.6875	0.7397	0.637
448	0.6875	0.7397	0.637
449	0.694444	0.7329	0.637
450	0.701389	0.7329	0.637
451	0.694444	0.7329	0.637
452	0.694444	0.7329	0.637
453	0.701389	0.726	0.637
454	0.701389	0.726	0.637
455	0.708333	0.7329	0.637
456	0.701389	0.7329	0.637
457	0.701389	0.7397	0.6301
458	0.701389	0.7397	0.6301
459	0.694444	0.7397	0.6301
460	0.694444	0.7466	0.6301
461	0.694444	0.7466	0.6301
462	0.701389	0.7466	0.6301
463	0.694444	0.7397	0.637
464	0.6875	0.7397	0.637
465	0.694444	0.7397	0.637
466	0.694444	0.7329	0.637
467	0.694444	0.7329	0.637
468	0.694444	0.7329	0.637
469	0.694444	0.7329	0.637
470	0.701389	0.7329	0.637
471	0.701389	0.7329	0.637
472	0.701389	0.7329	0.637
473	0.701389	0.7329	0.6233
474	0.694444	0.7329	0.6233
475	0.694444	0.7329	0.6233
476	0.694444	0.7329	0.6233
477	0.694444	0.7329	0.6164
478	0.6875	0.7329	0.6233
479	0.694444	0.7397	0.6164
480	0.694444	0.7397	0.6164
481	0.694444	0.7397	0.6233
482	0.694444	0.7397	0.6164
483	0.701389	0.7329	0.6096
484	0.694444	0.7329	0.6096
485	0.694444	0.7329	0.6096
486	0.6875	0.7329	0.6233
487	0.694444	0.7397	0.6233
488	0.694444	0.7397	0.6301
489	0.694444	0.7397	0.6301
490	0.694444	0.7397	0.6164
491	0.694444	0.7397	0.6233
492	0.694444	0.7329	0.6233
493	0.694444	0.7329	0.6233
494	0.694444	0.7329	0.6233
495	0.694444	0.7329	0.6233
496	0.694444	0.7329	0.6233
497	0.694444	0.7329	0.6233
498	0.694444	0.7329	0.6233
499	0.694444	0.7329	0.6164
500	0.694444	0.7329	0.6164
501	0.694444	0.7329	0.6164
502	0.694444	0.7329	0.6164
503	0.694444	0.7329	0.6233
504	0.694444	0.7329	0.6164
505	0.701389	0.7329	0.6164
506	0.701389	0.726	0.6164
507	0.701389	0.726	0.6164
508	0.701389	0.726	0.6164
509	0.694444	0.726	0.6164
510	0.694444	0.726	0.6164
511	0.694444	0.7329	0.6164
512	0.694444	0.7329	0.6164
513	0.694444	0.7397	0.6164
514	0.694444	0.7397	0.6164
515	0.694444	0.7466	0.6164
516	0.694444	0.7466	0.6164
517	0.694444	0.7397	0.6164
518	0.694444	0.7397	0.6164
519	0.694444	0.7397	0.6164
520	0.694444	0.7397	0.6164
521	0.694444	0.7397	0.6164
522	0.701389	0.7466	0.6164
523	0.708333	0.7397	0.6164
524	0.708333	0.7397	0.6164
525	0.708333	0.7397	0.6096
526	0.715278	0.7397	0.6096
527	0.715278	0.7397	0.6096
528	0.715278	0.7397	0.6096
529	0.715278	0.7397	0.6096
530	0.715278	0.7397	0.6096
531	0.708333	0.7397	0.6096
532	0.708333	0.7397	0.6096
533	0.708333	0.7397	0.6096
534	0.708333	0.7397	0.6096
535	0.715278	0.7397	0.6096
536	0.715278	0.7397	0.6096
537	0.708333	0.7397	0.6301
538	0.708333	0.7397	0.6301
539	0.708333	0.7397	0.6301
540	0.715278	0.7397	0.637
541	0.715278	0.7397	0.6301
542	0.708333	0.7397	0.6301
543	0.708333	0.7397	0.6301
544	0.708333	0.7397	0.6301
545	0.708333	0.7397	0.6233
546	0.708333	0.7397	0.6233
547	0.708333	0.7397	0.6164
548	0.708333	0.7397	0.6164
549	0.708333	0.7397	0.6233
550	0.708333	0.7397	0.6233
551	0.708333	0.7397	0.6233
552	0.708333	0.7397	0.6233
553	0.708333	0.7397	0.6233
554	0.701389	0.7397	0.6301
555	0.701389	0.7397	0.6301
556	0.701389	0.7397	0.6233
557	0.701389	0.7397	0.6233
558	0.701389	0.7397	0.6233
559	0.694444	0.7397	0.6233
560	0.694444	0.7397	0.6233
561	0.694444	0.7397	0.6233
562	0.694444	0.7397	0.6233
563	0.701389	0.7397	0.6233
564	0.701389	0.7397	0.6233
565	0.701389	0.7329	0.6233
566	0.701389	0.7329	0.6233
567	0.701389	0.7329	0.6233
568	0.701389	0.7329	0.6233
569	0.701389	0.7329	0.6233
570	0.694444	0.7329	0.6233
571	0.694444	0.7329	0.6233
572	0.701389	0.7329	0.6233
573	0.701389	0.7329	0.6233
574	0.701389	0.7329	0.6233
575	0.701389	0.7329	0.6233
576	0.701389	0.7329	0.6233
577	0.694444	0.7329	0.6233
578	0.694444	0.7329	0.6233
579	0.694444	0.7329	0.6233
580	0.694444	0.7329	0.6233
581	0.694444	0.7329	0.6164
582	0.694444	0.7329	0.6164
583	0.694444	0.7329	0.6164
584	0.694444	0.7329	0.6096
585	0.694444	0.7329	0.6096
586	0.694444	0.7329	0.6027
587	0.694444	0.7397	0.6027
588	0.694444	0.7397	0.6027
589	0.694444	0.7397	0.6027
590	0.694444	0.7397	0.6096
591	0.694444	0.7397	0.6027
592	0.694444	0.7397	0.6027
593	0.694444	0.7397	0.6096
594	0.694444	0.7397	0.6027
595	0.694444	0.7397	0.6027
596	0.694444	0.7397	0.6027
597	0.694444	0.7329	0.6027
598	0.694444	0.7329	0.6027
599	0.694444	0.7329	0.6027
600	0.694444	0.7397	0.6027
601	0.694444	0.7397	0.6027
602	0.694444	0.7397	0.6027
603	0.694444	0.7397	0.6027
604	0.694444	0.7397	0.6027
605	0.694444	0.7397	0.6027
606	0.694444	0.7397	0.6027
607	0.694444	0.7397	0.6027
608	0.694444	0.7397	0.6027
609	0.694444	0.7397	0.6027
610	0.694444	0.7329	0.6027
611	0.694444	0.7329	0.6027
612	0.694444	0.7329	0.6027
613	0.694444	0.7329	0.6027
614	0.694444	0.7397	0.6027
615	0.694444	0.7397	0.6027
616	0.694444	0.7397	0.6027
617	0.694444	0.7397	0.6027
618	0.701389	0.7397	0.6027
619	0.701389	0.7397	0.6027
620	0.701389	0.7397	0.6027
621	0.701389	0.7397	0.6027
622	0.701389	0.7397	0.6027
623	0.701389	0.7466	0.6027
624	0.701389	0.7466	0.5959
625	0.701389	0.7466	0.5959
626	0.701389	0.7466	0.5959
627	0.701389	0.7466	0.6027
628	0.701389	0.7466	0.6027
629	0.701389	0.7466	0.6027
630	0.701389	0.7466	0.6027
631	0.701389	0.7397	0.6027
632	0.701389	0.7397	0.6027
633	0.701389	0.7397	0.6027
634	0.701389	0.7397	0.6027
635	0.701389	0.7397	0.6096
636	0.701389	0.7397	0.6027
637	0.701389	0.7397	0.6027
638	0.701389	0.7466	0.6027
639	0.701389	0.7466	0.6027
640	0.701389	0.7466	0.6027
641	0.701389	0.7466	0.6027
642	0.694444	0.7466	0.6027
643	0.694444	0.7466	0.6027
644	0.694444	0.7466	0.6027
645	0.694444	0.7466	0.6027
646	0.694444	0.7466	0.6027
647	0.694444	0.7397	0.6027
648	0.694444	0.7397	0.5959
649	0.694444	0.7397	0.5959
650	0.694444	0.7397	0.5959
651	0.694444	0.7397	0.6027
652	0.694444	0.7397	0.6027
653	0.694444	0.7397	0.5959
654	0.694444	0.7397	0.6027
655	0.694444	0.7397	0.6027
656	0.694444	0.7397	0.6027
657	0.694444	0.7397	0.6027
658	0.694444	0.7397	0.6027
659	0.694444	0.7397	0.6027
660	0.694444	0.7397	0.6027
661	0.694444	0.7329	0.6027
662	0.694444	0.7329	0.5959
663	0.694444	0.7397	0.5959
664	0.694444	0.7329	0.5959
665	0.694444	0.7329	0.5959
666	0.694444	0.7329	0.5959
667	0.694444	0.7329	0.5959
668	0.694444	0.7329	0.5959
669	0.694444	0.7329	0.5959
670	0.694444	0.7329	0.5959
671	0.694444	0.7329	0.5959
672	0.694444	0.726	0.5959
673	0.694444	0.726	0.5959
674	0.694444	0.726	0.5959
675	0.694444	0.726	0.5959
676	0.694444	0.726	0.5959
677	0.694444	0.726	0.5959
678	0.694444	0.726	0.5959
679	0.694444	0.726	0.5959
680	0.694444	0.726	0.5959
681	0.694444	0.726	0.5959
682	0.694444	0.726	0.5959
683	0.694444	0.726	0.5959
684	0.694444	0.726	0.5959
685	0.694444	0.726	0.5959
686	0.694444	0.726	0.5959
687	0.694444	0.726	0.5959
688	0.694444	0.726	0.5959
689	0.694444	0.726	0.5959
690	0.694444	0.726	0.5959
691	0.694444	0.726	0.5959
692	0.694444	0.726	0.5959
693	0.694444	0.726	0.5959
694	0.694444	0.726	0.5959
695	0.694444	0.726	0.5959
696	0.694444	0.726	0.5959
697	0.694444	0.726	0.5959
698	0.694444	0.726	0.5959
699	0.694444	0.726	0.5959
700	0.694444	0.726	0.5959
701	0.694444	0.726	0.5959
702	0.694444	0.726	0.5959
703	0.694444	0.726	0.5959
704	0.694444	0.726	0.5959
705	0.694444	0.726	0.5959
706	0.694444	0.726	0.5959
707	0.694444	0.726	0.5959
708	0.694444	0.726	0.5959
709	0.694444	0.726	0.5959
710	0.694444	0.726	0.5959
711	0.694444	0.726	0.5959
712	0.694444	0.726	0.5959
713	0.694444	0.726	0.5959
714	0.694444	0.726	0.5959
715	0.694444	0.726	0.5959
716	0.694444	0.726	0.5959
717	0.694444	0.726	0.5959
718	0.694444	0.726	0.5959
719	0.6875	0.726	0.5959
720	0.6875	0.726	0.5959
721	0.6875	0.726	0.6027
722	0.6875	0.726	0.6027
723	0.6875	0.726	0.5959
724	0.6875	0.726	0.5959
725	0.6875	0.726	0.5959
726	0.694444	0.726	0.5959
727	0.6875	0.726	0.5959
728	0.6875	0.726	0.5959
729	0.6875	0.726	0.5959
730	0.6875	0.726	0.5959
731	0.6875	0.726	0.5959
732	0.6875	0.726	0.5959
733	0.6875	0.726	0.5959
734	0.6875	0.726	0.5959
735	0.6875	0.726	0.5959
736	0.6875	0.726	0.5959
737	0.6875	0.726	0.5959
738	0.6875	0.726	0.5959
739	0.6875	0.726	0.5959
740	0.6875	0.7329	0.5959
741	0.6875	0.7329	0.5959
742	0.6875	0.7329	0.5959
743	0.694444	0.7329	0.5959
744	0.694444	0.7329	0.5959
745	0.694444	0.7329	0.6027
746	0.694444	0.7329	0.6027
747	0.694444	0.7329	0.6027
748	0.694444	0.7329	0.6027
749	0.694444	0.7329	0.6027
750	0.694444	0.7329	0.6027
751	0.694444	0.7329	0.6027
752	0.694444	0.7329	0.6096
753	0.694444	0.7329	0.6027
754	0.694444	0.7329	0.6027
755	0.694444	0.7329	0.6027
756	0.694444	0.7329	0.6027
757	0.694444	0.7329	0.6027
758	0.694444	0.7329	0.6027
759	0.694444	0.7329	0.6027
760	0.694444	0.7329	0.6027
761	0.694444	0.7329	0.6027
762	0.694444	0.7329	0.6027
763	0.694444	0.7397	0.6096
764	0.694444	0.7397	0.6027
765	0.694444	0.7397	0.6027
766	0.694444	0.7397	0.6027
767	0.694444	0.7397	0.6027
768	0.694444	0.7397	0.6027
769	0.701389	0.7397	0.6027
770	0.701389	0.7397	0.6027
771	0.701389	0.7397	0.6027
772	0.708333	0.7397	0.6027
773	0.708333	0.7397	0.6027
774	0.708333	0.7329	0.6027
775	0.708333	0.7329	0.6027
776	0.708333	0.7329	0.6027
777	0.708333	0.7329	0.6027
778	0.708333	0.7329	0.6027
779	0.708333	0.7329	0.6027
780	0.701389	0.7329	0.6096
781	0.701389	0.7329	0.6027
782	0.701389	0.7329	0.6027
783	0.701389	0.7329	0.6027
784	0.701389	0.7329	0.6096
785	0.708333	0.7329	0.6027
786	0.701389	0.7329	0.6027
787	0.701389	0.7329	0.6027
788	0.694444	0.7329	0.6027
789	0.694444	0.7329	0.6027
790	0.694444	0.7329	0.6027
791	0.701389	0.7329	0.6027
792	0.701389	0.7329	0.6096
793	0.701389	0.7329	0.6096
794	0.694444	0.7329	0.6096
795	0.694444	0.7329	0.6096
796	0.694444	0.726	0.6027
797	0.694444	0.7329	0.6027
798	0.694444	0.7329	0.6027
799	0.694444	0.7329	0.6027
800	0.701389	0.7329	0.6096
801	0.701389	0.7329	0.6096
802	0.701389	0.7329	0.6096
803	0.701389	0.7329	0.6096
804	0.701389	0.726	0.6096
805	0.701389	0.726	0.6096
806	0.701389	0.726	0.6096
807	0.701389	0.726	0.6096
808	0.701389	0.726	0.6096
809	0.701389	0.726	0.6096
810	0.701389	0.726	0.6096
811	0.701389	0.726	0.6096
812	0.701389	0.726	0.6096
813	0.701389	0.726	0.6096
814	0.701389	0.726	0.6096
815	0.701389	0.726	0.6096
816	0.701389	0.726	0.6027
817	0.701389	0.726	0.6027
818	0.701389	0.726	0.6027
819	0.701389	0.726	0.6027
820	0.701389	0.726	0.6027
821	0.701389	0.726	0.6027
822	0.701389	0.726	0.6027
823	0.701389	0.726	0.6027
824	0.701389	0.726	0.6027
825	0.701389	0.726	0.6027
826	0.701389	0.726	0.6027
827	0.701389	0.726	0.6027
828	0.701389	0.726	0.6027
829	0.701389	0.726	0.6027
830	0.701389	0.726	0.6027
831	0.701389	0.726	0.6027
832	0.701389	0.726	0.6027
833	0.701389	0.726	0.6027
834	0.701389	0.726	0.6096
835	0.701389	0.726	0.6096
836	0.701389	0.726	0.6027
837	0.701389	0.726	0.6027
838	0.701389	0.726	0.6027
839	0.701389	0.726	0.6096
840	0.701389	0.726	0.6096
841	0.701389	0.726	0.6096
842	0.701389	0.726	0.6096
843	0.701389	0.726	0.6096
844	0.701389	0.726	0.6027
845	0.701389	0.726	0.6027
846	0.701389	0.726	0.6027
847	0.701389	0.726	0.6096
848	0.701389	0.726	0.6096
849	0.701389	0.726	0.6096
850	0.708333	0.726	0.6096
851	0.708333	0.726	0.6096
852	0.708333	0.726	0.6096
853	0.708333	0.726	0.6096
854	0.708333	0.726	0.6027
855	0.708333	0.726	0.6096
856	0.715278	0.726	0.6096
857	0.715278	0.726	0.6096
858	0.715278	0.726	0.6096
859	0.715278	0.726	0.6096
860	0.715278	0.726	0.6096
861	0.715278	0.726	0.6096
862	0.715278	0.726	0.6096
863	0.715278	0.726	0.6096
864	0.715278	0.726	0.6027
865	0.715278	0.726	0.6027
866	0.715278	0.726	0.6096
867	0.715278	0.726	0.6096
868	0.715278	0.726	0.6027
869	0.715278	0.726	0.6027
870	0.715278	0.726	0.6027
871	0.715278	0.726	0.6027
872	0.715278	0.726	0.6027
873	0.715278	0.726	0.6027
874	0.715278	0.726	0.6027
875	0.715278	0.726	0.6027
876	0.715278	0.726	0.6027
877	0.715278	0.726	0.6027
878	0.715278	0.726	0.6027
879	0.715278	0.726	0.6027
880	0.715278	0.726	0.6027
881	0.715278	0.726	0.6027
882	0.715278	0.726	0.6027
883	0.715278	0.726	0.6027
884	0.715278	0.726	0.6027
885	0.715278	0.726	0.6027
886	0.715278	0.726	0.6027
887	0.715278	0.726	0.6027
888	0.715278	0.726	0.6096
889	0.715278	0.726	0.6096
890	0.715278	0.726	0.6096
891	0.715278	0.726	0.6096
892	0.715278	0.726	0.6096
893	0.715278	0.726	0.6096
894	0.715278	0.726	0.6096
895	0.715278	0.726	0.6096
896	0.715278	0.726	0.6096
897	0.715278	0.726	0.6096
898	0.715278	0.726	0.6096
899	0.708333	0.726	0.6096
900	0.708333	0.726	0.6096
901	0.708333	0.726	0.6096
902	0.708333	0.726	0.6096
903	0.708333	0.726	0.6027
904	0.708333	0.726	0.6027
905	0.715278	0.726	0.6027
906	0.715278	0.726	0.6027
907	0.715278	0.726	0.6027
908	0.715278	0.726	0.6027
909	0.715278	0.726	0.6027
910	0.715278	0.726	0.6027
911	0.715278	0.726	0.6027
912	0.715278	0.726	0.6027
913	0.715278	0.726	0.6096
914	0.715278	0.726	0.6096
915	0.722222	0.726	0.6096
916	0.722222	0.726	0.6096
917	0.715278	0.726	0.6027
918	0.715278	0.726	0.6027
919	0.715278	0.726	0.6027
920	0.722222	0.726	0.6027
921	0.722222	0.726	0.6027
922	0.722222	0.726	0.6027
923	0.722222	0.726	0.6027
924	0.722222	0.7329	0.6027
925	0.722222	0.7329	0.6027
926	0.722222	0.726	0.6027
927	0.715278	0.726	0.6027
928	0.715278	0.726	0.6027
929	0.715278	0.726	0.6027
930	0.715278	0.726	0.6027
931	0.715278	0.726	0.6027
932	0.715278	0.726	0.6027
933	0.715278	0.726	0.6027
934	0.715278	0.726	0.6027
935	0.715278	0.7329	0.6027
936	0.715278	0.726	0.6027
937	0.715278	0.726	0.6027
938	0.708333	0.726	0.6027
939	0.708333	0.7329	0.6027
940	0.708333	0.7329	0.6027
941	0.708333	0.7329	0.6027
942	0.708333	0.7329	0.6027
943	0.708333	0.7329	0.6027
944	0.708333	0.7329	0.6027
945	0.708333	0.7397	0.6027
946	0.708333	0.7397	0.6027
947	0.708333	0.7397	0.6027
948	0.708333	0.7397	0.6027
949	0.701389	0.7397	0.6027
950	0.701389	0.7397	0.6027
951	0.708333	0.7397	0.6027
952	0.708333	0.7397	0.6027
953	0.708333	0.7397	0.6027
954	0.708333	0.7397	0.6027
955	0.708333	0.7397	0.6027
956	0.708333	0.7397	0.6027
957	0.708333	0.7397	0.6027
958	0.701389	0.7397	0.6027
959	0.701389	0.7397	0.6027
960	0.701389	0.7397	0.6027
961	0.701389	0.7397	0.6027
962	0.701389	0.7397	0.6027
963	0.701389	0.7397	0.6027
964	0.708333	0.7397	0.6027
965	0.715278	0.7397	0.6027
966	0.708333	0.7397	0.6027
967	0.708333	0.7397	0.6027
968	0.701389	0.7397	0.6027
969	0.701389	0.7397	0.6027
970	0.701389	0.7397	0.6027
971	0.701389	0.7397	0.6027
972	0.701389	0.7397	0.6027
973	0.701389	0.7397	0.6027
974	0.701389	0.7397	0.6027
975	0.701389	0.7397	0.6027
976	0.701389	0.7397	0.6027
977	0.701389	0.7397	0.6027
978	0.701389	0.7397	0.6027
979	0.701389	0.7397	0.6027
980	0.701389	0.7397	0.6027
981	0.701389	0.7397	0.6027
982	0.701389	0.7397	0.6027
983	0.701389	0.7397	0.6027
984	0.701389	0.7397	0.6027
985	0.701389	0.7397	0.6027
986	0.701389	0.7397	0.6027
987	0.701389	0.7397	0.6027
988	0.708333	0.7397	0.6027
989	0.708333	0.7397	0.6027
990	0.708333	0.7397	0.6027
991	0.708333	0.7397	0.6027
992	0.701389	0.7397	0.6027
993	0.701389	0.7397	0.6027
994	0.708333	0.7397	0.6027
995	0.708333	0.7397	0.6027
996	0.708333	0.7397	0.6027
997	0.708333	0.7397	0.6027
998	0.708333	0.7397	0.6027
999	0.708333	0.7397	0.6027
1000	0.708333	0.7397	0.6027
1001	0.708333	0.7397	0.6027
1002	0.708333	0.7397	0.6027
1003	0.708333	0.7397	0.6027
1004	0.708333	0.7466	0.6027
1005	0.708333	0.7397	0.6027
1006	0.708333	0.7397	0.6027
1007	0.708333	0.7397	0.6027
1008	0.708333	0.7397	0.6027
1009	0.708333	0.7397	0.6027
1010	0.708333	0.7397	0.6027
1011	0.708333	0.7397	0.6027
1012	0.708333	0.7397	0.6027
1013	0.708333	0.7397	0.6027
1014	0.708333	0.7397	0.6027
1015	0.708333	0.7397	0.6027
1016	0.708333	0.7397	0.6027
1017	0.708333	0.7397	0.6027
1018	0.708333	0.7397	0.6027
1019	0.708333	0.7397	0.6027
1020	0.708333	0.7397	0.6027
1021	0.708333	0.7397	0.6027
1022	0.708333	0.7397	0.6027
1023	0.708333	0.7397	0.6027
1024	0.708333	0.7397	0.6027
1025	0.708333	0.7397	0.6027
1026	0.708333	0.7397	0.6027
1027	0.708333	0.7397	0.6027
1028	0.708333	0.7397	0.6027
1029	0.708333	0.7466	0.6027
1030	0.708333	0.7466	0.6027
1031	0.708333	0.7466	0.6027
1032	0.708333	0.7397	0.6027
1033	0.708333	0.7397	0.6027
1034	0.708333	0.7397	0.6027
1035	0.708333	0.7397	0.6027
1036	0.701389	0.7397	0.6027
1037	0.701389	0.7397	0.6027
1038	0.701389	0.7397	0.6027
1039	0.701389	0.7397	0.6027
1040	0.701389	0.7466	0.6027
1041	0.701389	0.7329	0.6027
1042	0.701389	0.7329	0.6027
1043	0.701389	0.7329	0.6027
1044	0.701389	0.726	0.6027
1045	0.701389	0.726	0.6027
1046	0.701389	0.726	0.6027
1047	0.701389	0.726	0.6027
1048	0.701389	0.726	0.6027
1049	0.701389	0.726	0.6027
1050	0.701389	0.726	0.6027
1051	0.701389	0.726	0.6027
1052	0.701389	0.726	0.6027
1053	0.701389	0.726	0.6027
1054	0.701389	0.726	0.6027
1055	0.701389	0.726	0.6027
1056	0.708333	0.726	0.6027
1057	0.708333	0.726	0.6027
1058	0.708333	0.726	0.6027
1059	0.708333	0.726	0.6027
1060	0.708333	0.726	0.6027
1061	0.708333	0.726	0.6027
1062	0.708333	0.726	0.6027
1063	0.701389	0.726	0.6027
1064	0.694444	0.726	0.6027
1065	0.694444	0.726	0.6027
1066	0.694444	0.726	0.6027
1067	0.694444	0.726	0.6027
1068	0.694444	0.726	0.6027
1069	0.694444	0.726	0.6027
1070	0.694444	0.726	0.6027
1071	0.694444	0.726	0.6027
1072	0.694444	0.726	0.6027
1073	0.694444	0.726	0.6027
1074	0.694444	0.726	0.6027
1075	0.694444	0.726	0.6027
1076	0.694444	0.726	0.6027
1077	0.694444	0.726	0.6027
1078	0.694444	0.726	0.6027
1079	0.694444	0.726	0.6027
1080	0.701389	0.726	0.6027
1081	0.701389	0.726	0.6027
1082	0.701389	0.726	0.6027
1083	0.701389	0.726	0.6027
1084	0.701389	0.726	0.6027
1085	0.701389	0.726	0.6027
1086	0.694444	0.726	0.6027
1087	0.694444	0.726	0.6027
1088	0.701389	0.726	0.6027
1089	0.701389	0.726	0.6027
1090	0.694444	0.7192	0.6027
1091	0.694444	0.7192	0.6027
1092	0.701389	0.726	0.6027
1093	0.708333	0.7329	0.6027
1094	0.708333	0.7329	0.6027
1095	0.708333	0.726	0.6027
1096	0.701389	0.726	0.6027
1097	0.701389	0.7329	0.6027
1098	0.694444	0.726	0.6027
1099	0.694444	0.7192	0.6027
1100	0.694444	0.726	0.6027
1101	0.694444	0.726	0.6027
1102	0.694444	0.726	0.6027
1103	0.694444	0.726	0.6027
1104	0.694444	0.726	0.6027
1105	0.694444	0.726	0.6027
1106	0.694444	0.7329	0.6027
1107	0.694444	0.7329	0.6027
1108	0.694444	0.726	0.6027
1109	0.694444	0.726	0.6027
1110	0.694444	0.7329	0.6027
1111	0.694444	0.7329	0.6027
1112	0.694444	0.7329	0.6027
1113	0.694444	0.726	0.6027
1114	0.694444	0.726	0.6027
1115	0.694444	0.726	0.6027
1116	0.694444	0.726	0.6027
1117	0.694444	0.726	0.6027
1118	0.694444	0.726	0.6027
1119	0.694444	0.7329	0.6027
1120	0.694444	0.726	0.6027
1121	0.694444	0.726	0.6027
1122	0.701389	0.726	0.6027
1123	0.694444	0.726	0.6027
1124	0.694444	0.726	0.6027
1125	0.694444	0.7329	0.6027
1126	0.701389	0.7329	0.6027
1127	0.701389	0.7329	0.6027
1128	0.701389	0.7329	0.6027
1129	0.694444	0.7329	0.6027
1130	0.694444	0.726	0.6027
1131	0.694444	0.726	0.6027
1132	0.694444	0.7329	0.6027
1133	0.694444	0.7329	0.6027
1134	0.694444	0.7329	0.6027
1135	0.694444	0.7329	0.6027
1136	0.694444	0.7329	0.6027
1137	0.694444	0.7329	0.6027
1138	0.694444	0.7329	0.6027
1139	0.694444	0.7329	0.6027
1140	0.694444	0.7329	0.6027
1141	0.694444	0.7329	0.6027
1142	0.694444	0.726	0.6027
1143	0.694444	0.726	0.6027
1144	0.694444	0.726	0.6027
1145	0.694444	0.726	0.6027
1146	0.694444	0.726	0.6027
1147	0.694444	0.726	0.6027
1148	0.694444	0.7329	0.6027
1149	0.694444	0.726	0.6027
1150	0.694444	0.726	0.6027
1151	0.694444	0.726	0.6027
1152	0.694444	0.726	0.6027
1153	0.694444	0.726	0.6027
1154	0.694444	0.726	0.6027
1155	0.694444	0.726	0.6027
1156	0.694444	0.726	0.6027
1157	0.694444	0.726	0.6027
1158	0.694444	0.726	0.6027
1159	0.694444	0.726	0.6027
1160	0.694444	0.726	0.6027
1161	0.694444	0.726	0.6027
1162	0.694444	0.726	0.6027
1163	0.694444	0.726	0.6027
1164	0.694444	0.726	0.6027
1165	0.694444	0.726	0.6027
1166	0.701389	0.726	0.6027
1167	0.701389	0.726	0.6027
1168	0.701389	0.726	0.6027
1169	0.701389	0.726	0.6027
1170	0.701389	0.726	0.6027
1171	0.701389	0.7192	0.6027
1172	0.701389	0.7192	0.6027
1173	0.701389	0.7123	0.6027
1174	0.701389	0.7192	0.6027
1175	0.708333	0.726	0.6027
1176	0.708333	0.726	0.6027
1177	0.708333	0.7192	0.6027
1178	0.708333	0.7192	0.6027
1179	0.701389	0.7192	0.6027
1180	0.701389	0.7192	0.6027
1181	0.701389	0.7123	0.6027
1182	0.701389	0.7123	0.6027
1183	0.701389	0.7123	0.6027
1184	0.701389	0.7123	0.6027
1185	0.701389	0.7123	0.6027
1186	0.701389	0.7123	0.6027
1187	0.701389	0.7123	0.6027
1188	0.701389	0.7123	0.6027
1189	0.701389	0.7123	0.6027
1190	0.701389	0.7123	0.6027
1191	0.701389	0.7123	0.6027
1192	0.701389	0.7192	0.6027
1193	0.701389	0.7192	0.6027
1194	0.701389	0.7192	0.6027
1195	0.701389	0.7123	0.6027
1196	0.701389	0.7123	0.6027
1197	0.701389	0.7192	0.6027
1198	0.701389	0.726	0.6027
1199	0.701389	0.726	0.6027
1200	0.701389	0.726	0.5959
1201	0.701389	0.726	0.6027
1202	0.701389	0.726	0.5959
1203	0.701389	0.726	0.5959
1204	0.701389	0.726	0.5959
1205	0.701389	0.726	0.5959
1206	0.701389	0.7192	0.5959
1207	0.701389	0.7192	0.5959
1208	0.701389	0.7192	0.5959
1209	0.701389	0.7192	0.5959
1210	0.701389	0.7192	0.5959
1211	0.694444	0.726	0.5959
1212	0.694444	0.726	0.5959
1213	0.694444	0.7192	0.5959
1214	0.694444	0.7192	0.5959
1215	0.694444	0.7192	0.5959
1216	0.694444	0.726	0.5959
1217	0.694444	0.726	0.5959
1218	0.694444	0.726	0.5959
1219	0.694444	0.726	0.5959
1220	0.694444	0.726	0.5959
1221	0.694444	0.726	0.5959
1222	0.694444	0.726	0.5959
1223	0.694444	0.726	0.5959
1224	0.694444	0.726	0.5959
1225	0.694444	0.726	0.5959
1226	0.694444	0.726	0.5959
1227	0.694444	0.726	0.5959
1228	0.694444	0.726	0.5959
1229	0.701389	0.726	0.5959
1230	0.701389	0.726	0.5959
1231	0.701389	0.726	0.5959
1232	0.701389	0.726	0.5959
1233	0.701389	0.726	0.5959
1234	0.701389	0.726	0.5959
1235	0.701389	0.726	0.5959
1236	0.701389	0.726	0.5959
1237	0.701389	0.726	0.5959
1238	0.694444	0.726	0.5959
1239	0.694444	0.726	0.5959
1240	0.694444	0.726	0.5959
1241	0.694444	0.726	0.5959
1242	0.694444	0.726	0.5959
1243	0.694444	0.726	0.5959
1244	0.694444	0.726	0.5959
1245	0.694444	0.726	0.5959
1246	0.701389	0.726	0.5959
1247	0.701389	0.726	0.5959
1248	0.701389	0.726	0.5959
1249	0.694444	0.726	0.5959
1250	0.694444	0.726	0.5959
1251	0.6875	0.726	0.5959
1252	0.6875	0.726	0.5959
1253	0.6875	0.726	0.5959
1254	0.6875	0.726	0.5959
1255	0.6875	0.7329	0.5959
1256	0.6875	0.7329	0.5959
1257	0.6875	0.7329	0.5959
1258	0.694444	0.7329	0.5959
1259	0.694444	0.7329	0.5959
1260	0.694444	0.7329	0.5959
1261	0.6875	0.7329	0.5959
1262	0.6875	0.7329	0.5959
1263	0.694444	0.7329	0.5959
1264	0.701389	0.7329	0.5959
1265	0.701389	0.7329	0.6027
1266	0.694444	0.7329	0.6027
1267	0.694444	0.7329	0.6027
1268	0.694444	0.7329	0.6027
1269	0.694444	0.7329	0.6027
1270	0.694444	0.7329	0.6027
1271	0.694444	0.7329	0.6027
1272	0.694444	0.7329	0.6027
1273	0.694444	0.7329	0.6027
1274	0.694444	0.7329	0.6027
1275	0.694444	0.7329	0.6027
1276	0.694444	0.7329	0.6027
1277	0.694444	0.7329	0.6027
1278	0.694444	0.7329	0.6096
1279	0.694444	0.7329	0.6096
1280	0.694444	0.7329	0.6096
1281	0.694444	0.7329	0.6096
1282	0.694444	0.7329	0.6096
1283	0.694444	0.7329	0.6096
1284	0.694444	0.7329	0.6096
1285	0.694444	0.7329	0.6096
1286	0.694444	0.7329	0.6096
1287	0.694444	0.7329	0.6096
1288	0.694444	0.7329	0.6096
1289	0.701389	0.7329	0.6096
1290	0.701389	0.7329	0.6096
1291	0.701389	0.7329	0.6096
1292	0.701389	0.7329	0.6096
1293	0.701389	0.7329	0.6096
1294	0.701389	0.7329	0.6096
1295	0.701389	0.7329	0.6096
1296	0.701389	0.7329	0.6096
1297	0.701389	0.7329	0.6096
1298	0.708333	0.7329	0.6096
1299	0.708333	0.7329	0.6096
1300	0.708333	0.7329	0.6096
1301	0.708333	0.7329	0.6096
1302	0.708333	0.7329	0.6096
1303	0.708333	0.7329	0.6096
1304	0.701389	0.7329	0.6096
1305	0.701389	0.7329	0.6096
1306	0.701389	0.7397	0.6096
1307	0.701389	0.7397	0.6096
1308	0.701389	0.7397	0.6096
1309	0.701389	0.7397	0.6096
1310	0.701389	0.7397	0.6096
1311	0.701389	0.7397	0.6096
1312	0.701389	0.7397	0.6096
1313	0.701389	0.7397	0.6096
1314	0.701389	0.7397	0.6096
1315	0.701389	0.7397	0.6027
1316	0.701389	0.7397	0.6027
1317	0.701389	0.7397	0.6027
1318	0.701389	0.7397	0.6096
1319	0.701389	0.7397	0.6027
1320	0.701389	0.7397	0.6096
1321	0.701389	0.7397	0.6027
1322	0.701389	0.7397	0.6027
1323	0.701389	0.7397	0.6027
1324	0.701389	0.7397	0.6027
1325	0.701389	0.7397	0.6027
1326	0.701389	0.7397	0.6027
1327	0.701389	0.7397	0.6027
1328	0.701389	0.7397	0.6027
1329	0.701389	0.7397	0.6027
1330	0.701389	0.7397	0.6027
1331	0.701389	0.7397	0.6027
1332	0.701389	0.7397	0.6027
1333	0.701389	0.7397	0.6096
1334	0.701389	0.7397	0.6096
1335	0.701389	0.7397	0.6096
1336	0.701389	0.7397	0.6096
1337	0.701389	0.7397	0.6096
1338	0.701389	0.7397	0.6096
1339	0.701389	0.7397	0.6096
1340	0.701389	0.7397	0.6096
1341	0.701389	0.7397	0.6096
1342	0.701389	0.7397	0.6096
1343	0.701389	0.7397	0.6096
1344	0.701389	0.7397	0.6096
1345	0.701389	0.7397	0.6096
1346	0.701389	0.7397	0.6096
1347	0.701389	0.7397	0.6096
1348	0.701389	0.7397	0.6096
1349	0.701389	0.7397	0.6096
1350	0.701389	0.7397	0.6096
1351	0.701389	0.7397	0.6096
1352	0.701389	0.7397	0.6096
1353	0.701389	0.7397	0.6096
1354	0.701389	0.7397	0.6096
1355	0.701389	0.7397	0.6096
1356	0.701389	0.7397	0.6027
1357	0.708333	0.7397	0.6027
1358	0.708333	0.7397	0.6027
1359	0.708333	0.7397	0.6027
1360	0.708333	0.7397	0.6027
1361	0.708333	0.7397	0.6027
1362	0.708333	0.7397	0.6027
1363	0.708333	0.7397	0.6027
1364	0.708333	0.7397	0.6027
1365	0.708333	0.7397	0.6096
1366	0.708333	0.7397	0.6096
1367	0.701389	0.7397	0.6096
1368	0.701389	0.7397	0.6096
1369	0.701389	0.7397	0.6096
1370	0.701389	0.7397	0.6096
1371	0.701389	0.7397	0.6096
1372	0.701389	0.7397	0.6027
1373	0.701389	0.7397	0.6027
1374	0.708333	0.7397	0.5959
1375	0.708333	0.7397	0.5959
1376	0.708333	0.7397	0.5959
1377	0.701389	0.7397	0.5959
1378	0.701389	0.7397	0.5959
1379	0.701389	0.7397	0.5959
1380	0.701389	0.7397	0.5959
1381	0.701389	0.7397	0.5959
1382	0.701389	0.7397	0.5959
1383	0.701389	0.7397	0.5959
1384	0.694444	0.7397	0.5959
1385	0.694444	0.7397	0.5959
1386	0.694444	0.7397	0.5959
1387	0.694444	0.7397	0.5959
1388	0.694444	0.7397	0.5959
1389	0.694444	0.7397	0.5959
1390	0.694444	0.7397	0.5959
1391	0.694444	0.7397	0.5959
1392	0.694444	0.7397	0.5959
1393	0.694444	0.7397	0.5959
1394	0.701389	0.7397	0.5959
1395	0.701389	0.7397	0.5959
1396	0.701389	0.7397	0.5959
1397	0.701389	0.7397	0.5959
1398	0.701389	0.7397	0.5959
1399	0.701389	0.7397	0.5959
1400	0.701389	0.7397	0.5959
1401	0.701389	0.7397	0.5959
1402	0.701389	0.7397	0.5959
1403	0.701389	0.7397	0.5959
1404	0.701389	0.7397	0.5959
1405	0.701389	0.7397	0.5959
1406	0.701389	0.7397	0.5959
1407	0.701389	0.7397	0.5959
1408	0.701389	0.7397	0.5959
1409	0.701389	0.7397	0.6027
1410	0.701389	0.7397	0.6027
1411	0.701389	0.7397	0.6027
1412	0.701389	0.7397	0.6027
1413	0.701389	0.7397	0.6027
1414	0.701389	0.7397	0.6027
1415	0.701389	0.7397	0.6027
1416	0.701389	0.7397	0.6027
1417	0.708333	0.7397	0.6027
1418	0.708333	0.7397	0.6027
1419	0.708333	0.7397	0.6027
1420	0.708333	0.7397	0.6027
1421	0.708333	0.7397	0.6027
1422	0.708333	0.7397	0.6027
1423	0.708333	0.7397	0.6027
1424	0.708333	0.7397	0.6027
1425	0.708333	0.7397	0.6027
1426	0.708333	0.7397	0.6027
1427	0.708333	0.7397	0.6027
1428	0.708333	0.7397	0.6027
1429	0.708333	0.7397	0.6027
1430	0.708333	0.7397	0.6027
1431	0.708333	0.7397	0.6027
1432	0.708333	0.7397	0.6027
1433	0.708333	0.7397	0.6027
1434	0.715278	0.7397	0.6027
1435	0.715278	0.7397	0.6027
1436	0.708333	0.7397	0.6027
1437	0.715278	0.7397	0.6027
1438	0.715278	0.7397	0.6027
1439	0.715278	0.7397	0.6027
1440	0.715278	0.7397	0.6027
1441	0.715278	0.7397	0.6027
1442	0.715278	0.7397	0.6027
1443	0.715278	0.7397	0.6027
1444	0.715278	0.7397	0.6027
1445	0.715278	0.7397	0.6027
1446	0.715278	0.7397	0.6027
1447	0.715278	0.7397	0.6027
1448	0.715278	0.7397	0.6027
1449	0.715278	0.7397	0.6027
1450	0.715278	0.7397	0.6027
1451	0.715278	0.7397	0.6027
1452	0.715278	0.7397	0.6027
1453	0.715278	0.7397	0.6027
1454	0.715278	0.7397	0.6027
1455	0.715278	0.7397	0.6027
1456	0.715278	0.7397	0.6027
1457	0.715278	0.7397	0.6027
1458	0.715278	0.7397	0.6027
1459	0.715278	0.7397	0.6027
1460	0.715278	0.7397	0.6027
1461	0.715278	0.7397	0.5959
1462	0.715278	0.7397	0.5959
1463	0.715278	0.7397	0.5959
1464	0.715278	0.7397	0.5959
1465	0.715278	0.7397	0.5959
1466	0.715278	0.7397	0.5959
1467	0.715278	0.7397	0.5959
1468	0.715278	0.7397	0.5959
1469	0.715278	0.7397	0.5959
1470	0.715278	0.7397	0.5959
1471	0.715278	0.7397	0.5959
1472	0.715278	0.7397	0.5959
1473	0.715278	0.7397	0.5959
1474	0.715278	0.7397	0.5959
1475	0.715278	0.7397	0.5959
1476	0.715278	0.7397	0.5959
1477	0.715278	0.7397	0.5959
1478	0.715278	0.7397	0.5959
1479	0.715278	0.7397	0.5959
1480	0.715278	0.7397	0.5959
1481	0.715278	0.7397	0.5959
1482	0.715278	0.7397	0.5959
1483	0.715278	0.7397	0.5959
1484	0.715278	0.7397	0.5959
1485	0.708333	0.7397	0.5959
1486	0.715278	0.7397	0.589
1487	0.708333	0.7397	0.589
1488	0.708333	0.7397	0.589
1489	0.715278	0.7397	0.5959
1490	0.715278	0.7397	0.5959
1491	0.715278	0.7397	0.5959
1492	0.715278	0.7397	0.5959
1493	0.715278	0.7397	0.5959
1494	0.715278	0.7397	0.5959
1495	0.715278	0.7397	0.6027
1496	0.708333	0.7397	0.6027
1497	0.708333	0.7397	0.6027
1498	0.708333	0.7397	0.6027
1499	0.708333	0.7397	0.6027
1500	0.715278	0.7397	0.6027
1501	0.708333	0.7397	0.6027
1502	0.708333	0.7397	0.6027
1503	0.701389	0.7397	0.6027
1504	0.701389	0.7397	0.6027
1505	0.708333	0.7397	0.6027
1506	0.708333	0.7397	0.6027
1507	0.708333	0.7397	0.6027
1508	0.708333	0.7397	0.6027
1509	0.708333	0.7397	0.6027
1510	0.708333	0.7397	0.6027
1511	0.708333	0.7397	0.6027
1512	0.708333	0.7397	0.6027
1513	0.708333	0.7397	0.6027
1514	0.708333	0.7397	0.6027
1515	0.708333	0.7397	0.6027
1516	0.708333	0.7397	0.6027
1517	0.708333	0.7397	0.6027
1518	0.708333	0.7397	0.6027
1519	0.708333	0.7397	0.6027
1520	0.708333	0.7397	0.6027
1521	0.708333	0.7397	0.6027
1522	0.708333	0.7397	0.6027
1523	0.708333	0.7397	0.6027
1524	0.708333	0.7397	0.6027
1525	0.708333	0.7397	0.6027
1526	0.708333	0.7397	0.6027
1527	0.708333	0.7397	0.6096
1528	0.708333	0.7397	0.6096
1529	0.715278	0.7397	0.6096
1530	0.715278	0.7397	0.6096
1531	0.715278	0.7329	0.6027
1532	0.715278	0.7329	0.5959
1533	0.715278	0.7397	0.5959
1534	0.708333	0.7397	0.5959
1535	0.708333	0.7397	0.5959
1536	0.708333	0.7397	0.5959
1537	0.708333	0.7397	0.5959
1538	0.708333	0.7397	0.5959
1539	0.715278	0.7397	0.5959
1540	0.715278	0.7397	0.589
1541	0.715278	0.7397	0.589
1542	0.715278	0.7329	0.5959
1543	0.715278	0.7397	0.6027
1544	0.715278	0.7397	0.5959
1545	0.715278	0.7397	0.5959
1546	0.715278	0.7397	0.5959
1547	0.715278	0.7397	0.5959
1548	0.715278	0.7397	0.5959
1549	0.715278	0.7397	0.5959
1550	0.715278	0.7397	0.5959
1551	0.708333	0.7397	0.5959
1552	0.708333	0.7397	0.5959
1553	0.708333	0.7397	0.5959
1554	0.708333	0.7397	0.5959
1555	0.708333	0.7397	0.5959
1556	0.708333	0.7397	0.5959
1557	0.708333	0.7397	0.5959
1558	0.708333	0.7397	0.5959
1559	0.708333	0.7397	0.5959
1560	0.708333	0.7397	0.5959
1561	0.708333	0.7397	0.5959
1562	0.708333	0.7397	0.5959
1563	0.708333	0.7466	0.5959
1564	0.708333	0.7466	0.5959
1565	0.708333	0.7466	0.5959
1566	0.708333	0.7466	0.5959
1567	0.708333	0.7466	0.5959
1568	0.708333	0.7466	0.5959
1569	0.708333	0.7397	0.5959
1570	0.708333	0.7397	0.5959
1571	0.708333	0.7397	0.5959
1572	0.708333	0.7397	0.5959
1573	0.708333	0.7397	0.5959
1574	0.708333	0.7397	0.5959
1575	0.708333	0.7397	0.5959
1576	0.708333	0.7397	0.5959
1577	0.708333	0.7397	0.5959
1578	0.708333	0.7397	0.5959
1579	0.708333	0.7397	0.5959
1580	0.708333	0.7397	0.5959
1581	0.708333	0.7397	0.5959
1582	0.708333	0.7329	0.5959
1583	0.708333	0.7329	0.5959
1584	0.708333	0.7329	0.5959
1585	0.708333	0.7329	0.5959
1586	0.715278	0.7329	0.5959
1587	0.708333	0.7329	0.5959
1588	0.708333	0.7329	0.5959
1589	0.715278	0.7329	0.5959
1590	0.715278	0.7329	0.5959
1591	0.715278	0.7329	0.5959
1592	0.715278	0.7329	0.5959
1593	0.715278	0.7329	0.5959
1594	0.715278	0.7329	0.589
1595	0.715278	0.7329	0.589
1596	0.715278	0.7329	0.589
1597	0.722222	0.7329	0.5959
1598	0.715278	0.7329	0.5959
1599	0.715278	0.7329	0.589
1600	0.722222	0.7329	0.5959
1601	0.722222	0.7329	0.5959
1602	0.722222	0.7329	0.589
1603	0.722222	0.7329	0.589
1604	0.722222	0.7329	0.589
1605	0.722222	0.7329	0.589
1606	0.722222	0.7329	0.589
1607	0.722222	0.7329	0.589
1608	0.722222	0.7329	0.589
1609	0.722222	0.7329	0.589
1610	0.722222	0.7329	0.589
1611	0.715278	0.7329	0.5959
1612	0.715278	0.7329	0.5959
1613	0.715278	0.7329	0.589
1614	0.708333	0.7329	0.589
1615	0.708333	0.7329	0.589
1616	0.708333	0.7329	0.589
1617	0.708333	0.7329	0.589
1618	0.715278	0.7329	0.589
1619	0.715278	0.7329	0.589
1620	0.715278	0.7329	0.589
1621	0.708333	0.7329	0.589
1622	0.708333	0.7329	0.589
1623	0.708333	0.7329	0.589
1624	0.708333	0.7329	0.589
1625	0.708333	0.7329	0.589
1626	0.708333	0.7329	0.589
1627	0.708333	0.7329	0.589
1628	0.708333	0.7329	0.589
1629	0.708333	0.7329	0.5959
1630	0.708333	0.7329	0.5959
1631	0.708333	0.7329	0.5959
1632	0.701389	0.7329	0.5959
1633	0.708333	0.7329	0.5959
1634	0.708333	0.7329	0.5959
1635	0.708333	0.7329	0.5959
1636	0.708333	0.7329	0.5959
1637	0.708333	0.7329	0.5959
1638	0.708333	0.7329	0.5959
1639	0.708333	0.7329	0.5959
1640	0.708333	0.7329	0.5959
1641	0.708333	0.7329	0.5959
1642	0.708333	0.7329	0.5959
1643	0.708333	0.7329	0.5959
1644	0.708333	0.7329	0.5959
1645	0.708333	0.7329	0.5959
1646	0.708333	0.7329	0.5959
1647	0.708333	0.7329	0.5959
1648	0.708333	0.7329	0.5959
1649	0.708333	0.7329	0.5959
1650	0.708333	0.7329	0.5959
1651	0.708333	0.7329	0.5959
1652	0.708333	0.726	0.6027
1653	0.708333	0.726	0.6027
1654	0.708333	0.726	0.6027
1655	0.708333	0.726	0.6027
1656	0.708333	0.726	0.6027
1657	0.708333	0.726	0.6027
1658	0.708333	0.7329	0.6027
1659	0.708333	0.7329	0.5959
1660	0.708333	0.7329	0.5959
1661	0.708333	0.7329	0.5959
1662	0.708333	0.7329	0.5959
1663	0.708333	0.7329	0.5959
1664	0.708333	0.7397	0.5959
1665	0.708333	0.7329	0.5959
1666	0.708333	0.7329	0.6027
1667	0.708333	0.7329	0.6027
1668	0.708333	0.7329	0.6027
1669	0.708333	0.7329	0.6027
1670	0.708333	0.7329	0.6027
1671	0.708333	0.7329	0.6027
1672	0.708333	0.7329	0.6027
1673	0.708333	0.7329	0.6027
1674	0.708333	0.7329	0.6027
1675	0.708333	0.7329	0.6027
1676	0.701389	0.7329	0.6027
1677	0.701389	0.7329	0.6027
1678	0.701389	0.7329	0.6027
1679	0.701389	0.7329	0.6027
1680	0.701389	0.7329	0.6027
1681	0.701389	0.7329	0.6027
1682	0.701389	0.7329	0.6027
1683	0.708333	0.7329	0.6027
1684	0.708333	0.7329	0.6027
1685	0.708333	0.7329	0.6027
1686	0.708333	0.7329	0.6027
1687	0.701389	0.7329	0.5959
1688	0.708333	0.7329	0.6027
1689	0.708333	0.7329	0.6027
1690	0.708333	0.7329	0.6027
1691	0.701389	0.7329	0.6027
1692	0.701389	0.7397	0.6027
1693	0.701389	0.7329	0.6027
1694	0.701389	0.7397	0.6027
1695	0.701389	0.7397	0.5959
1696	0.701389	0.7397	0.5959
1697	0.701389	0.7397	0.5959
1698	0.701389	0.7397	0.5959
1699	0.701389	0.7397	0.5959
1700	0.701389	0.7397	0.5959
1701	0.701389	0.7397	0.5959
1702	0.701389	0.7397	0.5959
1703	0.701389	0.7397	0.5959
1704	0.701389	0.7397	0.5959
1705	0.701389	0.7466	0.5959
1706	0.701389	0.7466	0.5959
1707	0.701389	0.7466	0.589
1708	0.701389	0.7466	0.5959
1709	0.701389	0.7466	0.5959
1710	0.701389	0.7466	0.589
1711	0.701389	0.7466	0.589
1712	0.701389	0.7466	0.589
1713	0.701389	0.7466	0.589
1714	0.708333	0.7466	0.589
1715	0.708333	0.7466	0.589
1716	0.708333	0.7466	0.589
1717	0.708333	0.7466	0.589
1718	0.708333	0.7466	0.589
1719	0.708333	0.7466	0.589
1720	0.708333	0.7466	0.589
1721	0.708333	0.7466	0.589
1722	0.708333	0.7466	0.589
1723	0.708333	0.7466	0.589
1724	0.708333	0.7466	0.5822
1725	0.715278	0.7466	0.5822
1726	0.715278	0.7466	0.5822
1727	0.715278	0.7466	0.589
1728	0.715278	0.7466	0.5822
1729	0.715278	0.7466	0.5822
1730	0.715278	0.7466	0.5822
1731	0.715278	0.7466	0.5822
1732	0.715278	0.7466	0.5822
1733	0.715278	0.7466	0.5822
1734	0.715278	0.7466	0.5822
1735	0.715278	0.7466	0.5822
1736	0.715278	0.7466	0.5822
1737	0.715278	0.7466	0.589
1738	0.715278	0.7466	0.589
1739	0.715278	0.7466	0.5959
1740	0.708333	0.7466	0.5959
1741	0.701389	0.7466	0.5959
1742	0.701389	0.7466	0.5959
1743	0.701389	0.7466	0.5959
1744	0.701389	0.7466	0.5959
1745	0.701389	0.7466	0.5959
1746	0.701389	0.7466	0.5959
1747	0.701389	0.7534	0.589
1748	0.701389	0.7534	0.589
1749	0.701389	0.7534	0.589
1750	0.701389	0.7534	0.589
1751	0.701389	0.7534	0.589
1752	0.701389	0.7534	0.589
1753	0.701389	0.7534	0.589
1754	0.701389	0.7534	0.589
1755	0.701389	0.7534	0.589
1756	0.701389	0.7534	0.589
1757	0.701389	0.7534	0.589
1758	0.701389	0.7534	0.589
1759	0.701389	0.7534	0.589
1760	0.701389	0.7534	0.589
1761	0.701389	0.7534	0.589
1762	0.701389	0.7534	0.589
1763	0.701389	0.7534	0.589
1764	0.701389	0.7534	0.589
1765	0.701389	0.7534	0.5822
1766	0.701389	0.7534	0.589
1767	0.701389	0.7466	0.589
1768	0.701389	0.7534	0.589
1769	0.701389	0.7534	0.589
1770	0.701389	0.7534	0.589
1771	0.701389	0.7534	0.589
1772	0.701389	0.7534	0.589
1773	0.701389	0.7466	0.589
1774	0.701389	0.7466	0.589
1775	0.701389	0.7466	0.589
1776	0.701389	0.7466	0.5959
1777	0.701389	0.7466	0.5959
1778	0.701389	0.7466	0.5959
1779	0.701389	0.7466	0.5822
1780	0.701389	0.7466	0.589
1781	0.701389	0.7534	0.589
1782	0.701389	0.7466	0.589
1783	0.701389	0.7466	0.589
1784	0.701389	0.7466	0.5822
1785	0.701389	0.7466	0.5822
1786	0.701389	0.7466	0.5822
1787	0.701389	0.7466	0.589
1788	0.701389	0.7466	0.589
1789	0.701389	0.7466	0.589
1790	0.701389	0.7466	0.589
1791	0.701389	0.7466	0.589
1792	0.701389	0.7466	0.589
1793	0.694444	0.7466	0.589
1794	0.701389	0.7534	0.589
1795	0.701389	0.7534	0.589
1796	0.701389	0.7534	0.589
1797	0.701389	0.7534	0.589
1798	0.694444	0.7534	0.589
1799	0.694444	0.7534	0.589
1800	0.694444	0.7534	0.589
1801	0.694444	0.7534	0.589
1802	0.694444	0.7534	0.589
1803	0.694444	0.7534	0.589
1804	0.694444	0.7534	0.589
1805	0.694444	0.7534	0.6027
1806	0.694444	0.7534	0.6027
1807	0.694444	0.7534	0.6027
1808	0.694444	0.7534	0.6027
1809	0.694444	0.7534	0.6027
1810	0.694444	0.7534	0.6027
1811	0.694444	0.7534	0.6027
1812	0.694444	0.7466	0.6027
1813	0.694444	0.7466	0.6027
1814	0.694444	0.7466	0.6027
1815	0.694444	0.7466	0.6027
1816	0.694444	0.7466	0.6027
1817	0.694444	0.7466	0.6027
1818	0.694444	0.7466	0.6027
1819	0.694444	0.7466	0.6027
1820	0.694444	0.7466	0.6027
1821	0.694444	0.7466	0.6027
1822	0.694444	0.7466	0.6027
1823	0.694444	0.7466	0.6027
1824	0.694444	0.7466	0.6027
1825	0.694444	0.7534	0.6027
1826	0.694444	0.7534	0.6027
1827	0.694444	0.7534	0.6027
1828	0.694444	0.7534	0.6027
1829	0.694444	0.7534	0.6027
1830	0.694444	0.7534	0.6027
1831	0.694444	0.7534	0.6027
1832	0.694444	0.7534	0.6027
1833	0.694444	0.7534	0.6027
1834	0.694444	0.7534	0.6027
1835	0.694444	0.7534	0.6027
1836	0.694444	0.7534	0.6027
1837	0.694444	0.7534	0.6027
1838	0.694444	0.7534	0.6027
1839	0.694444	0.7534	0.6027
1840	0.694444	0.7534	0.6027
1841	0.694444	0.7534	0.6027
1842	0.694444	0.7534	0.6027
1843	0.694444	0.7534	0.6027
1844	0.694444	0.7534	0.6027
1845	0.694444	0.7534	0.6027
1846	0.694444	0.7534	0.6027
1847	0.694444	0.7534	0.6027
1848	0.694444	0.7534	0.6027
1849	0.694444	0.7534	0.6027
1850	0.694444	0.7534	0.6027
1851	0.694444	0.7534	0.6027
1852	0.694444	0.7534	0.6027
1853	0.694444	0.7534	0.6027
1854	0.694444	0.7534	0.6027
1855	0.694444	0.7534	0.5959
1856	0.694444	0.7534	0.5959
1857	0.694444	0.7534	0.5959
1858	0.694444	0.7534	0.5959
1859	0.694444	0.7534	0.5959
1860	0.694444	0.7534	0.5959
1861	0.701389	0.7534	0.5959
1862	0.701389	0.7534	0.5959
1863	0.701389	0.7534	0.5959
1864	0.694444	0.7534	0.5959
1865	0.694444	0.7534	0.5959
1866	0.694444	0.7534	0.5959
1867	0.694444	0.7534	0.6027
1868	0.694444	0.7534	0.6027
1869	0.694444	0.7534	0.6027
1870	0.694444	0.7534	0.6027
1871	0.694444	0.7534	0.6027
1872	0.694444	0.7534	0.6027
1873	0.694444	0.7534	0.6027
1874	0.694444	0.7534	0.6027
1875	0.694444	0.7534	0.6027
1876	0.694444	0.7534	0.6027
1877	0.694444	0.7534	0.6027
1878	0.694444	0.7534	0.6027
1879	0.694444	0.7534	0.6027
1880	0.694444	0.7534	0.6027
1881	0.694444	0.7534	0.6027
1882	0.694444	0.7534	0.6027
1883	0.694444	0.7603	0.6027
1884	0.694444	0.7603	0.5959
1885	0.694444	0.7603	0.6027
1886	0.694444	0.7603	0.6027
1887	0.694444	0.7603	0.6027
1888	0.694444	0.7603	0.6027
1889	0.694444	0.7603	0.6027
1890	0.694444	0.7603	0.6027
1891	0.701389	0.7603	0.6027
1892	0.701389	0.7603	0.6027
1893	0.701389	0.7603	0.6096
1894	0.701389	0.7603	0.6096
1895	0.701389	0.7603	0.6096
1896	0.701389	0.7603	0.6096
1897	0.701389	0.7603	0.6096
1898	0.701389	0.7603	0.6027
1899	0.701389	0.7603	0.6027
1900	0.701389	0.7603	0.5959
1901	0.701389	0.7603	0.5959
1902	0.701389	0.7603	0.5959
1903	0.701389	0.7603	0.5959
1904	0.701389	0.7603	0.5959
1905	0.701389	0.7603	0.5959
1906	0.701389	0.7603	0.5959
1907	0.701389	0.7603	0.5959
1908	0.701389	0.7603	0.5959
1909	0.701389	0.7603	0.5959
1910	0.701389	0.7603	0.5959
1911	0.701389	0.7603	0.5959
1912	0.701389	0.7603	0.5959
1913	0.701389	0.7603	0.5959
1914	0.701389	0.7603	0.5959
1915	0.701389	0.7603	0.5959
1916	0.701389	0.7603	0.5959
1917	0.701389	0.7603	0.5959
1918	0.701389	0.7603	0.5959
1919	0.694444	0.7603	0.5959
1920	0.694444	0.7603	0.5959
1921	0.694444	0.7603	0.5959
1922	0.694444	0.7671	0.5959
1923	0.694444	0.7671	0.5959
1924	0.694444	0.7603	0.5959
1925	0.694444	0.7603	0.5959
1926	0.694444	0.7603	0.5959
1927	0.694444	0.7603	0.5959
1928	0.694444	0.7603	0.5959
1929	0.694444	0.7603	0.5959
1930	0.694444	0.7603	0.5959
1931	0.694444	0.7603	0.5959
1932	0.694444	0.7603	0.5959
1933	0.694444	0.7603	0.5959
1934	0.694444	0.7603	0.5959
1935	0.694444	0.7603	0.5959
1936	0.694444	0.7603	0.5959
1937	0.694444	0.7603	0.5959
1938	0.694444	0.7603	0.5959
1939	0.694444	0.7603	0.5959
1940	0.694444	0.7603	0.5959
1941	0.694444	0.7603	0.5959
1942	0.694444	0.7603	0.5959
1943	0.694444	0.7603	0.5959
1944	0.694444	0.7603	0.5959
1945	0.694444	0.7603	0.5959
1946	0.694444	0.7603	0.589
1947	0.694444	0.7603	0.589
1948	0.694444	0.7603	0.589
1949	0.694444	0.7603	0.589
1950	0.694444	0.7603	0.589
1951	0.694444	0.7603	0.589
1952	0.694444	0.7603	0.589
1953	0.694444	0.7603	0.589
1954	0.694444	0.7603	0.589
1955	0.694444	0.7603	0.589
1956	0.694444	0.7603	0.589
1957	0.694444	0.7603	0.589
1958	0.694444	0.7603	0.589
1959	0.694444	0.7603	0.589
1960	0.694444	0.7603	0.589
1961	0.694444	0.7603	0.589
1962	0.694444	0.7603	0.589
1963	0.694444	0.7603	0.589
1964	0.694444	0.7603	0.589
1965	0.694444	0.7603	0.589
1966	0.694444	0.7603	0.589
1967	0.694444	0.7603	0.589
1968	0.694444	0.7603	0.589
1969	0.694444	0.7603	0.589
1970	0.694444	0.7534	0.589
1971	0.694444	0.7603	0.589
1972	0.694444	0.7603	0.589
1973	0.694444	0.7603	0.589
1974	0.694444	0.7603	0.589
1975	0.694444	0.7603	0.589
1976	0.694444	0.7603	0.589
1977	0.694444	0.7603	0.589
1978	0.694444	0.7603	0.589
1979	0.694444	0.7603	0.589
1980	0.694444	0.7603	0.589
1981	0.694444	0.7603	0.589
1982	0.694444	0.7603	0.589
1983	0.694444	0.7603	0.589
1984	0.694444	0.7603	0.589
1985	0.701389	0.7603	0.589
1986	0.701389	0.7603	0.589
1987	0.708333	0.7603	0.589
1988	0.708333	0.7603	0.589
1989	0.708333	0.7603	0.589
1990	0.708333	0.7603	0.589
1991	0.708333	0.7603	0.589
1992	0.708333	0.7603	0.589
1993	0.708333	0.7603	0.589
1994	0.708333	0.7603	0.5959
1995	0.708333	0.7603	0.5959
1996	0.708333	0.7603	0.5959
1997	0.708333	0.7603	0.5959
1998	0.708333	0.7603	0.5959
1999	0.708333	0.7603	0.589
[truncated: 3,571 more rows]
